# Supplementary material for: catena-Poly[bis­[(1,10-phenanthroline)iron(II)]-bis­(μ-5-carboxy­benzene-1,3-dicarboxyl­ato)]
Source: Acta Crystallogr Sect E Struct Rep Online. 2008 Dec 6;65(Pt 1):m14. doi: 10.1107/S160053680804018X (PMC2967865; doi:10.1107/S160053680804018X)
Supplement: Supplementary file 1 [file e-65-00m14-sup1.cif]

##############################################################################
###                                                                        ###
###        Electronic paper (Acta Crystallographica Section E)             ###
###                                                                        ###
##############################################################################
#                                                                            #
# This CIF contains the data in a paper accepted for publication in Acta     #
# Crystallographica Section E. It conforms to the requirements of Notes      #
# for Authors for Section E, and has been peer reviewed under the auspices   #
# of the IUCr Commission on Journals.                                        #
#                                                                            #
# Full details of the Crystallographic Information File format               #
# are given in the paper "The Crystallographic Information File (CIF):       #
# a New Standard Archive File for Crystallography" by S. R. Hall, F. H.      #
# Allen and I. D. Brown [Acta Cryst. (1991), A47, 655-685].                  #
#                                                                            #
# The current version of the core CIF dictionary is obtainable from          #
# ftp://ftp.iucr.org/pub/cif_core.dic. The current version number is 2.4.    #
#                                                                            #
# Software is freely available for graphical display of the structure(s) in  #
# this CIF.  For information consult the CIF home page http://www.iucr.org/  #
# cif/home.html                                                              #
#                                                                            #
# This file may be used for bona fide research purposes within the           #
# scientific community so long as proper attribution is given to the journal # 
# article from which it was obtained.                                        #
#                                                                            #
##############################################################################
                                             
data_I
_audit_creation_method     SHELXL97
_chemical_name_systematic
;
<i>catena</i>-Poly[bis[(1,10-phenanthroline)iron(II)]-bis(\m-5-carboxybenzene-
1,3-dicarboxylato)]
;
_chemical_name_common     ?
_chemical_formula_moiety     'C21 H14 Fe N2 O7'
_chemical_formula_sum     'C21 H14 Fe N2 O7'
_chemical_formula_iupac     '[Fe (C9 H4 O6) (C12 H8 N2) (H2 O)]'
_chemical_formula_weight     462.19
_chemical_melting_point     ?
_symmetry_cell_setting     triclinic
_symmetry_space_group_name_H-M     'P -1'
_symmetry_space_group_name_Hall     '-P 1'
loop_
    _symmetry_equiv_pos_as_xyz
    'x, y, z'
    '-x, -y, -z'
_cell_length_a     9.5925(15)
_cell_length_b     10.8971(16)
_cell_length_c     11.1998(17)
_cell_angle_alpha     96.221(3)
_cell_angle_beta     111.320(2)
_cell_angle_gamma     111.736(2)
_cell_volume     972.3(3)
_cell_formula_units_Z     2
_cell_measurement_reflns_used     785
_cell_measurement_theta_min     2.45
_cell_measurement_theta_max     28.0
_cell_measurement_temperature     293(2)
_exptl_crystal_description     block
_exptl_crystal_colour     red
_exptl_crystal_size_max     0.25
_exptl_crystal_size_mid     0.22
_exptl_crystal_size_min     0.18
_exptl_crystal_density_diffrn     1.579
_exptl_crystal_density_meas     ?
_exptl_crystal_density_method     'not measured'
_exptl_crystal_F_000     472
_exptl_absorpt_coefficient_mu     0.824
_exptl_absorpt_correction_type     multi-scan
_exptl_absorpt_process_details     '(SADABS; Sheldrick, 2000)'
_exptl_absorpt_correction_T_min     0.8205
_exptl_absorpt_correction_T_max     0.8658
_exptl_special_details
;
;
_diffrn_ambient_temperature     293(2)
_diffrn_radiation_type     MoK\a
_diffrn_radiation_wavelength     0.71073
_diffrn_radiation_source     'fine-focus sealed tube'
_diffrn_radiation_monochromator     graphite
_diffrn_measurement_device_type     'Bruker APEX CCD'
_diffrn_measurement_method     '\f and \w'
_diffrn_detector_area_resol_mean     ?
_diffrn_reflns_number     7689
_diffrn_reflns_av_R_equivalents     0.0240
_diffrn_reflns_av_sigmaI/netI     0.0435
_diffrn_reflns_theta_min     2.03
_diffrn_reflns_theta_max     26.00
_diffrn_reflns_theta_full     26.00
_diffrn_measured_fraction_theta_max     0.992
_diffrn_measured_fraction_theta_full     0.992
_diffrn_reflns_limit_h_min     -11
_diffrn_reflns_limit_h_max     11
_diffrn_reflns_limit_k_min     -13
_diffrn_reflns_limit_k_max     13
_diffrn_reflns_limit_l_min     -13
_diffrn_reflns_limit_l_max     13
_diffrn_standards_number     ?
_diffrn_standards_interval_count     ?
_diffrn_standards_interval_time     ?
_diffrn_standards_decay_%     ?
_refine_special_details
;
Refinement of <i>F</i>^2^ against ALL reflections. The weighted <i>R</i>-factor
<i>wR</i> and goodness of fit <i>S</i> are based on <i>F</i>^2^, conventional
<i>R</i>-factors <i>R</i> are based on <i>F</i>, with <i>F</i> set to zero for
negative <i>F</i>^2^. The threshold expression of <i>F</i>^2^ >
\s(<i>F</i>^2^) is used only for calculating <i>R</i>-factors(gt) <i>etc</i>.
and is not relevant to the choice of reflections for refinement.
<i>R</i>-factors based on <i>F</i>^2^ are statistically about twice as large
as those based on <i>F</i>, and <i>R</i>- factors based on ALL data will be
even larger.
;
_reflns_number_total     3798
_reflns_number_gt     3228
_reflns_threshold_expression     I>2\s(I)
_refine_ls_structure_factor_coef     Fsqd
_refine_ls_matrix_type     full
_refine_ls_R_factor_all     0.0504
_refine_ls_R_factor_gt     0.0412
_refine_ls_wR_factor_gt     0.0920
_refine_ls_wR_factor_ref     0.0962
_refine_ls_goodness_of_fit_ref     1.050
_refine_ls_restrained_S_all     1.050
_refine_ls_number_reflns     3798
_refine_ls_number_parameters     292
_refine_ls_number_restraints     0
_refine_ls_hydrogen_treatment     mixed
_refine_ls_weighting_scheme     calc
_refine_ls_weighting_details
        'calc w = 1/[\s^2^(Fo^2^)+(0.0467P)^2^+0.209P] where P=(Fo^2^+2Fc^2^)/3'
_atom_sites_solution_hydrogens     geom
_atom_sites_solution_primary     direct
_atom_sites_solution_secondary     difmap
_refine_ls_shift/su_max     0.000
_refine_ls_shift/su_mean     0.000
_refine_diff_density_max     0.371
_refine_diff_density_min     -0.215
_refine_ls_extinction_method     none
_refine_ls_extinction_coef     ?
loop_
    _atom_type_symbol
    _atom_type_description
    _atom_type_scat_dispersion_real
    _atom_type_scat_dispersion_imag
    _atom_type_scat_source
    'C' 'C' 0.0033 0.0016
                         'International Tables Vol C Tables 4.2.6.8 and 6.1.1.4'
    'H' 'H' 0.0000 0.0000
                         'International Tables Vol C Tables 4.2.6.8 and 6.1.1.4'
    'N' 'N' 0.0061 0.0033
                         'International Tables Vol C Tables 4.2.6.8 and 6.1.1.4'
    'O' 'O' 0.0106 0.0060
                         'International Tables Vol C Tables 4.2.6.8 and 6.1.1.4'
    'Fe' 'Fe' 0.3463 0.8444
                         'International Tables Vol C Tables 4.2.6.8 and 6.1.1.4'
_computing_data_collection     'SMART (Bruker, 2000)'
_computing_cell_refinement     'SMART (Bruker, 2000)'
_computing_data_reduction     'SAINT (Bruker, 2000)'
_computing_structure_solution     'SHELXTL (Sheldrick, 2008)'
_computing_structure_refinement     'SHELXTL (Sheldrick, 2008)'
_computing_molecular_graphics     'SHELXTL (Sheldrick, 2008)'
_computing_publication_material     'SHELXTL (Sheldrick, 2008)'
loop_
    _atom_site_type_symbol
    _atom_site_label
    _atom_site_fract_x
    _atom_site_fract_y
    _atom_site_fract_z
    _atom_site_U_iso_or_equiv
    _atom_site_adp_type
    _atom_site_calc_flag
    _atom_site_refinement_flags
    _atom_site_occupancy
    _atom_site_disorder_assembly
    _atom_site_disorder_group
    Fe Fe1 0.61551(4) 0.98060(3) 0.64542(3) 0.02290(12) Uani d . 1 . .
    C C1 0.4072(3) 0.4212(2) 0.3242(2) 0.0203(5) Uani d . 1 . .
    C C2 0.5643(3) 0.4812(2) 0.3283(2) 0.0238(5) Uani d . 1 . .
    H H2A 0.6162 0.4266 0.3174 0.029 Uiso calc R 1 . .
    C C3 0.6454(3) 0.6223(2) 0.3487(2) 0.0240(5) Uani d . 1 . .
    C C4 0.5696(3) 0.7048(2) 0.3685(2) 0.0239(5) Uani d . 1 . .
    H H4A 0.6239 0.7994 0.3829 0.029 Uiso calc R 1 . .
    C C5 0.4132(3) 0.6459(2) 0.3669(2) 0.0202(5) Uani d . 1 . .
    C C6 0.3329(3) 0.5041(2) 0.3441(2) 0.0218(5) Uani d . 1 . .
    H H6A 0.2277 0.4643 0.3421 0.026 Uiso calc R 1 . .
    C C7 0.3235(3) 0.2700(2) 0.3103(2) 0.0244(5) Uani d . 1 . .
    C C8 0.8159(3) 0.6886(3) 0.3565(3) 0.0320(6) Uani d . 1 . .
    C C9 0.3293(3) 0.7313(2) 0.3927(2) 0.0234(5) Uani d . 1 . .
    C C10 0.2781(3) 0.8910(3) 0.6674(3) 0.0393(7) Uani d . 1 . .
    H H10A 0.2341 0.8235 0.5880 0.047 Uiso calc R 1 . .
    C C11 0.1720(4) 0.8963(4) 0.7242(4) 0.0556(9) Uani d . 1 . .
    H H11A 0.0602 0.8326 0.6841 0.067 Uiso calc R 1 . .
    C C12 0.2347(5) 0.9959(4) 0.8387(4) 0.0585(10) Uani d . 1 . .
    H H12A 0.1653 1.0011 0.8773 0.070 Uiso calc R 1 . .
    C C13 0.4026(4) 1.0903(3) 0.8989(3) 0.0491(8) Uani d . 1 . .
    C C14 0.4804(6) 1.1991(5) 1.0193(4) 0.0739(12) Uani d . 1 . .
    H H14A 0.4165 1.2100 1.0615 0.089 Uiso calc R 1 . .
    C C15 0.6433(6) 1.2854(4) 1.0726(4) 0.0753(12) Uani d . 1 . .
    H H15A 0.6891 1.3571 1.1492 0.090 Uiso calc R 1 . .
    C C16 0.7479(5) 1.2701(3) 1.0150(3) 0.0525(9) Uani d . 1 . .
    C C17 0.9206(5) 1.3534(4) 1.0703(3) 0.0640(10) Uani d . 1 . .
    H H17A 0.9726 1.4269 1.1465 0.077 Uiso calc R 1 . .
    C C18 1.0113(4) 1.3257(4) 1.0116(3) 0.0648(10) Uani d . 1 . .
    H H18A 1.1262 1.3788 1.0487 0.078 Uiso calc R 1 . .
    C C19 0.9317(4) 1.2178(3) 0.8961(3) 0.0461(7) Uani d . 1 . .
    H H19A 0.9955 1.2009 0.8568 0.055 Uiso calc R 1 . .
    C C20 0.6769(4) 1.1637(3) 0.8977(3) 0.0349(6) Uani d . 1 . .
    C C21 0.5017(4) 1.0749(3) 0.8375(3) 0.0340(6) Uani d . 1 . .
    N N1 0.4379(3) 0.9776(2) 0.7216(2) 0.0291(5) Uani d . 1 . .
    N N2 0.7682(3) 1.1375(2) 0.8391(2) 0.0322(5) Uani d . 1 . .
    O O1 0.1824(2) 0.22146(18) 0.3066(2) 0.0449(5) Uani d . 1 . .
    O O2 0.4051(2) 0.20291(16) 0.30592(18) 0.0295(4) Uani d . 1 . .
    O O3 0.8788(3) 0.6020(2) 0.3450(3) 0.0548(7) Uani d . 1 . .
    O O4 0.8901(2) 0.8094(2) 0.3733(3) 0.0625(7) Uani d . 1 . .
    O O5 0.42061(19) 0.86215(15) 0.44513(16) 0.0249(4) Uani d . 1 . .
    O O6 0.1789(2) 0.67369(18) 0.3605(2) 0.0378(5) Uani d . 1 . .
    O O1W 0.8228(2) 0.9974(2) 0.6184(2) 0.0413(5) Uani d . 1 . .
    H H1WA 0.847(4) 0.935(4) 0.648(4) 0.073(12) Uiso d . 1 . .
    H H1WB 0.902(4) 1.053(4) 0.613(3) 0.065(12) Uiso d . 1 . .
    H H3A 0.971(5) 0.642(4) 0.353(4) 0.093(15) Uiso d . 1 . .
loop_
    _atom_site_aniso_label
    _atom_site_aniso_U_11
    _atom_site_aniso_U_22
    _atom_site_aniso_U_33
    _atom_site_aniso_U_12
    _atom_site_aniso_U_13
    _atom_site_aniso_U_23
    Fe1 0.0206(2) 0.01554(19) 0.0350(2) 0.00822(15) 0.01468(15) 0.00608(14)
    C1 0.0202(12) 0.0166(12) 0.0260(12) 0.0084(10) 0.0118(10) 0.0063(9)
    C2 0.0235(12) 0.0199(12) 0.0328(13) 0.0127(10) 0.0146(10) 0.0058(10)
    C3 0.0207(12) 0.0199(12) 0.0334(13) 0.0083(10) 0.0148(10) 0.0066(10)
    C4 0.0213(12) 0.0156(12) 0.0339(13) 0.0064(10) 0.0134(11) 0.0051(10)
    C5 0.0178(11) 0.0171(12) 0.0282(12) 0.0081(10) 0.0124(10) 0.0053(10)
    C6 0.0154(11) 0.0202(12) 0.0289(12) 0.0065(10) 0.0106(10) 0.0056(10)
    C7 0.0224(13) 0.0180(12) 0.0333(13) 0.0087(10) 0.0128(11) 0.0080(10)
    C8 0.0254(13) 0.0264(14) 0.0492(16) 0.0112(12) 0.0220(12) 0.0100(12)
    C9 0.0238(13) 0.0179(12) 0.0319(13) 0.0106(10) 0.0142(11) 0.0074(10)
    C10 0.0308(15) 0.0423(17) 0.0510(17) 0.0155(13) 0.0242(14) 0.0153(14)
    C11 0.0382(18) 0.077(3) 0.073(2) 0.0316(18) 0.0369(18) 0.034(2)
    C12 0.068(2) 0.090(3) 0.070(2) 0.057(2) 0.056(2) 0.043(2)
    C13 0.068(2) 0.062(2) 0.0497(19) 0.0456(19) 0.0408(18) 0.0234(17)
    C14 0.109(4) 0.094(3) 0.062(2) 0.068(3) 0.057(3) 0.021(2)
    C15 0.115(4) 0.077(3) 0.049(2) 0.059(3) 0.039(2) 0.001(2)
    C16 0.077(2) 0.0453(19) 0.0344(16) 0.0313(19) 0.0193(17) 0.0080(14)
    C17 0.081(3) 0.042(2) 0.0379(18) 0.018(2) 0.0070(18) -0.0034(15)
    C18 0.051(2) 0.049(2) 0.049(2) 0.0016(17) -0.0024(17) 0.0040(17)
    C19 0.0371(17) 0.0394(17) 0.0456(17) 0.0084(14) 0.0109(14) 0.0088(14)
    C20 0.0495(17) 0.0289(14) 0.0306(14) 0.0212(13) 0.0174(13) 0.0106(12)
    C21 0.0480(17) 0.0347(15) 0.0366(15) 0.0275(14) 0.0247(13) 0.0178(13)
    N1 0.0299(12) 0.0272(12) 0.0390(12) 0.0157(10) 0.0204(10) 0.0121(10)
    N2 0.0311(12) 0.0250(12) 0.0351(12) 0.0091(10) 0.0123(10) 0.0078(10)
    O1 0.0269(10) 0.0238(10) 0.0952(16) 0.0128(9) 0.0344(11) 0.0246(11)
    O2 0.0312(10) 0.0181(9) 0.0514(11) 0.0141(8) 0.0265(9) 0.0132(8)
    O3 0.0302(12) 0.0282(11) 0.116(2) 0.0128(10) 0.0452(13) 0.0108(12)
    O4 0.0372(12) 0.0277(12) 0.141(2) 0.0130(10) 0.0576(14) 0.0292(13)
    O5 0.0248(9) 0.0146(8) 0.0364(9) 0.0090(7) 0.0146(7) 0.0055(7)
    O6 0.0203(9) 0.0232(9) 0.0718(13) 0.0096(8) 0.0239(9) 0.0070(9)
    O1W 0.0315(11) 0.0269(11) 0.0819(16) 0.0154(10) 0.0366(11) 0.0248(11)
_geom_special_details
;
All e.s.d.'s (except the e.s.d. in the dihedral angle between two l.s. planes)
are estimated using the full covariance matrix. The cell e.s.d.'s are taken
into account individually in the estimation of e.s.d.'s in distances, angles
and torsion angles; correlations between e.s.d.'s in cell parameters are only
used when they are defined by crystal symmetry. An approximate (isotropic)
treatment of cell e.s.d.'s is used for estimating e.s.d.'s involving l.s.
planes.
;
loop_
    _geom_bond_atom_site_label_1
    _geom_bond_atom_site_label_2
    _geom_bond_site_symmetry_2
    _geom_bond_distance
    _geom_bond_publ_flag
    Fe1 O1W . 2.063(2) ?
    Fe1 O2 2_666 2.0873(16) ?
    Fe1 O5 2_676 2.1554(15) ?
    Fe1 N1 . 2.157(2) ?
    Fe1 O5 . 2.1746(17) ?
    Fe1 N2 . 2.192(2) ?
    C1 C2 . 1.384(3) ?
    C1 C6 . 1.387(3) ?
    C1 C7 . 1.502(3) ?
    C2 C3 . 1.390(3) ?
    C2 H2A . 0.9300 ?
    C3 C4 . 1.395(3) ?
    C3 C8 . 1.487(3) ?
    C4 C5 . 1.388(3) ?
    C4 H4A . 0.9300 ?
    C5 C6 . 1.392(3) ?
    C5 C9 . 1.504(3) ?
    C6 H6A . 0.9300 ?
    C7 O1 . 1.240(3) ?
    C7 O2 . 1.262(3) ?
    C8 O4 . 1.196(3) ?
    C8 O3 . 1.312(3) ?
    C9 O6 . 1.228(3) ?
    C9 O5 . 1.290(3) ?
    C10 N1 . 1.318(3) ?
    C10 C11 . 1.396(4) ?
    C10 H10A . 0.9300 ?
    C11 C12 . 1.356(5) ?
    C11 H11A . 0.9300 ?
    C12 C13 . 1.393(5) ?
    C12 H12A . 0.9300 ?
    C13 C21 . 1.404(4) ?
    C13 C14 . 1.431(5) ?
    C14 C15 . 1.339(5) ?
    C14 H14A . 0.9300 ?
    C15 C16 . 1.423(5) ?
    C15 H15A . 0.9300 ?
    C16 C20 . 1.402(4) ?
    C16 C17 . 1.404(5) ?
    C17 C18 . 1.358(5) ?
    C17 H17A . 0.9300 ?
    C18 C19 . 1.388(4) ?
    C18 H18A . 0.9300 ?
    C19 N2 . 1.329(3) ?
    C19 H19A . 0.9300 ?
    C20 N2 . 1.358(3) ?
    C20 C21 . 1.430(4) ?
    C21 N1 . 1.352(3) ?
    O2 Fe1 2_666 2.0873(16) ?
    O3 H3A . 0.79(4) ?
    O5 Fe1 2_676 2.1554(15) ?
    O1W H1WA . 0.85(4) ?
    O1W H1WB . 0.80(4) ?
loop_
    _geom_angle_atom_site_label_1
    _geom_angle_atom_site_label_2
    _geom_angle_atom_site_label_3
    _geom_angle_site_symmetry_1
    _geom_angle_site_symmetry_3
    _geom_angle
    _geom_angle_publ_flag
    O1W Fe1 O2 . 2_666 89.06(7) ?
    O1W Fe1 O5 . 2_676 96.92(7) ?
    O2 Fe1 O5 2_666 2_676 166.10(7) ?
    O1W Fe1 N1 . . 166.83(9) ?
    O2 Fe1 N1 2_666 . 87.61(7) ?
    O5 Fe1 N1 2_676 . 89.21(7) ?
    O1W Fe1 O5 . . 100.00(8) ?
    O2 Fe1 O5 2_666 . 89.38(6) ?
    O5 Fe1 O5 2_676 . 77.25(6) ?
    N1 Fe1 O5 . . 92.70(7) ?
    O1W Fe1 N2 . . 92.32(9) ?
    O2 Fe1 N2 2_666 . 103.69(7) ?
    O5 Fe1 N2 2_676 . 88.65(7) ?
    N1 Fe1 N2 . . 76.12(8) ?
    O5 Fe1 N2 . . 162.22(7) ?
    C2 C1 C6 . . 119.2(2) ?
    C2 C1 C7 . . 120.7(2) ?
    C6 C1 C7 . . 119.9(2) ?
    C1 C2 C3 . . 120.6(2) ?
    C1 C2 H2A . . 119.7 ?
    C3 C2 H2A . . 119.7 ?
    C2 C3 C4 . . 119.7(2) ?
    C2 C3 C8 . . 121.2(2) ?
    C4 C3 C8 . . 119.0(2) ?
    C5 C4 C3 . . 120.1(2) ?
    C5 C4 H4A . . 120.0 ?
    C3 C4 H4A . . 120.0 ?
    C4 C5 C6 . . 119.3(2) ?
    C4 C5 C9 . . 122.0(2) ?
    C6 C5 C9 . . 118.73(19) ?
    C1 C6 C5 . . 121.0(2) ?
    C1 C6 H6A . . 119.5 ?
    C5 C6 H6A . . 119.5 ?
    O1 C7 O2 . . 125.2(2) ?
    O1 C7 C1 . . 118.0(2) ?
    O2 C7 C1 . . 116.7(2) ?
    O4 C8 O3 . . 122.9(2) ?
    O4 C8 C3 . . 123.5(2) ?
    O3 C8 C3 . . 113.5(2) ?
    O6 C9 O5 . . 124.0(2) ?
    O6 C9 C5 . . 118.6(2) ?
    O5 C9 C5 . . 117.3(2) ?
    N1 C10 C11 . . 122.7(3) ?
    N1 C10 H10A . . 118.6 ?
    C11 C10 H10A . . 118.6 ?
    C12 C11 C10 . . 118.9(3) ?
    C12 C11 H11A . . 120.5 ?
    C10 C11 H11A . . 120.5 ?
    C11 C12 C13 . . 120.3(3) ?
    C11 C12 H12A . . 119.9 ?
    C13 C12 H12A . . 119.9 ?
    C12 C13 C21 . . 117.1(3) ?
    C12 C13 C14 . . 124.5(3) ?
    C21 C13 C14 . . 118.4(3) ?
    C15 C14 C13 . . 121.4(3) ?
    C15 C14 H14A . . 119.3 ?
    C13 C14 H14A . . 119.3 ?
    C14 C15 C16 . . 121.6(3) ?
    C14 C15 H15A . . 119.2 ?
    C16 C15 H15A . . 119.2 ?
    C20 C16 C17 . . 117.3(3) ?
    C20 C16 C15 . . 118.8(3) ?
    C17 C16 C15 . . 123.9(3) ?
    C18 C17 C16 . . 119.4(3) ?
    C18 C17 H17A . . 120.3 ?
    C16 C17 H17A . . 120.3 ?
    C17 C18 C19 . . 119.7(3) ?
    C17 C18 H18A . . 120.1 ?
    C19 C18 H18A . . 120.1 ?
    N2 C19 C18 . . 122.9(3) ?
    N2 C19 H19A . . 118.5 ?
    C18 C19 H19A . . 118.5 ?
    N2 C20 C16 . . 122.8(3) ?
    N2 C20 C21 . . 117.4(2) ?
    C16 C20 C21 . . 119.8(3) ?
    N1 C21 C13 . . 122.4(3) ?
    N1 C21 C20 . . 117.5(2) ?
    C13 C21 C20 . . 120.1(3) ?
    C10 N1 C21 . . 118.4(2) ?
    C10 N1 Fe1 . . 126.62(19) ?
    C21 N1 Fe1 . . 114.93(17) ?
    C19 N2 C20 . . 117.7(2) ?
    C19 N2 Fe1 . . 128.4(2) ?
    C20 N2 Fe1 . . 113.40(17) ?
    C7 O2 Fe1 . 2_666 129.65(15) ?
    C8 O3 H3A . . 110(3) ?
    C9 O5 Fe1 . 2_676 125.52(15) ?
    C9 O5 Fe1 . . 131.19(15) ?
    Fe1 O5 Fe1 2_676 . 102.75(6) ?
    Fe1 O1W H1WA . . 106(2) ?
    Fe1 O1W H1WB . . 141(2) ?
    H1WA O1W H1WB . . 109(3) ?
loop_
    _geom_hbond_atom_site_label_D
    _geom_hbond_atom_site_label_H
    _geom_hbond_atom_site_label_A
    _geom_hbond_site_symmetry_A
    _geom_hbond_distance_DH
    _geom_hbond_distance_HA
    _geom_hbond_distance_DA
    _geom_hbond_angle_DHA
    O1W H1WA O1 2_666 0.85(4) 1.79(4) 2.602(3) 159(3)
    O1W H1WB O4 2_776 0.80(4) 1.94(4) 2.740(3) 172(3)
    O3 H3A O6 1_655 0.79(4) 1.86(4) 2.622(3) 160(4)
data_global
_journal_date_recd_electronic     2008-11-25
_journal_date_accepted     2008-11-29
_journal_name_full     'Acta Crystallographica, Section E'
_journal_year     2009
_journal_volume     65
_journal_issue      1
_journal_page_first     m14
_journal_page_last     m14
_journal_paper_category     QM
_journal_coeditor_code     BT2819
_publ_contact_author_name     'Dr Cheng Lin'
_publ_contact_author_address
;
School of Chemistry and Chemical Engineering
Southeast University
Nanjing 211189
People's Republic of China
;
_publ_contact_author_email     cep02chl@yahoo.com.cn
_publ_contact_author_fax     86-25-83595068
_publ_contact_author_phone     86-25-83595068
_publ_section_title
;\
<i>catena</i>-Poly[bis[(1,10-phenanthroline)iron(II)]-bis(\m-5-carboxybenzene-\
1,3-dicarboxylato)]
;
loop_
    _publ_author_name
    _publ_author_address
    'Cheng, Lin'
;
School of Chemistry and Chemical Engineering
Southeast University
Nanjing 211189
People's Republic of China
;
    'Zhang, Ya-Wen'
;
School of Chemistry and Chemical Engineering
Southeast University
Nanjing 211189
People's Republic of China
;
    'Sun, Yan-Yan'
;
School of Chemistry and Chemical Engineering
Southeast University
Nanjing 211189
People's Republic of China
;
    'Wang, Jian-Quan'
;
School of Chemistry and Chemical Engineering
Southeast University
Nanjing 211189
People's Republic of China
;
