# Supplementary material for: catena-Poly[bis­[(1,10-phenanthroline)iron(II)]-bis­(μ-5-carboxy­benzene-1,3-dicarboxyl­ato)]
Source: Acta Crystallogr Sect E Struct Rep Online. 2008 Dec 6;65(Pt 1):m14. doi: 10.1107/S160053680804018X (PMC2967865; doi:10.1107/S160053680804018X)
Supplement: Supplementary file 2 [file e-65-00m14-Isup2.hkl]

# 
# h,k,l, Fc-squared, Fo-squared, sigma(Fo-squared) and status flag 
# 
data_I
_shelx_title ' 1 in P-1' 
_shelx_refln_list_code          4 
_shelx_F_calc_maximum      168.63 
_exptl_crystal_F_000       472.00 
_reflns_d_resolution_high  0.8107 
 
loop_ 
 _symmetry_equiv_pos_as_xyz 
 'x, y, z' 
 '-x, -y, -z' 
 
_cell_length_a     9.5925 
_cell_length_b    10.8971 
_cell_length_c    11.1998 
_cell_angle_alpha  96.221 
_cell_angle_beta  111.320 
_cell_angle_gamma 111.736 
 
_shelx_F_squared_multiplier     1.000 
 
loop_ 
 _refln_index_h 
 _refln_index_k 
 _refln_index_l 
 _refln_F_squared_calc 
 _refln_F_squared_meas 
 _refln_F_squared_sigma 
 _refln_observed_status 
   1   0   0     8034.00     8482.52    100.81 o 
   2   0   0       73.53       67.86      3.71 o 
   3   0   0        1.62        6.51      2.06 o 
   4   0   0     4243.35     4444.83     58.90 o 
   5   0   0     2627.19     2799.85     41.29 o 
   6   0   0       94.74      105.34      6.80 o 
   7   0   0        3.35        7.09      3.36 o 
   8   0   0        4.69        6.80      5.62 o 
   9   0   0       68.68       78.33     14.02 o 
 -10   1   0       56.74       76.73     15.99 o 
  -9   1   0      341.37      303.36     22.70 o 
  -8   1   0      238.40      229.84     17.77 o 
  -7   1   0      157.55      144.98      9.95 o 
  -6   1   0      171.26      179.25      8.13 o 
  -5   1   0      230.50      178.34     10.43 o 
  -4   1   0      956.89      874.86     16.08 o 
  -3   1   0      498.73      498.35      9.94 o 
  -2   1   0       92.91       82.39      3.27 o 
  -1   1   0     3966.61     4253.54     51.50 o 
   0   1   0     6047.71     6737.51     80.62 o 
   1   1   0     1196.71     1302.21     17.63 o 
   2   1   0       94.23       88.80      3.82 o 
   3   1   0     1227.68     1434.87     22.37 o 
   4   1   0        2.03        9.39      2.60 o 
   5   1   0     1611.05     1605.29     27.40 o 
   6   1   0      131.32      117.38      7.32 o 
   7   1   0        4.11        4.52      3.72 o 
   8   1   0      139.93      149.14     16.74 o 
 -10   2   0       18.33        9.80      8.99 o 
  -9   2   0      212.48      218.07     15.05 o 
  -8   2   0      521.09      496.20     19.32 o 
  -7   2   0       74.96       69.24      6.20 o 
  -6   2   0        4.79       12.37      2.92 o 
  -5   2   0      320.10      294.39     16.82 o 
  -4   2   0      932.73      921.25     16.40 o 
  -3   2   0      558.96      592.21     11.75 o 
  -2   2   0       23.96       31.99      2.30 o 
  -1   2   0     5454.27     6077.29     73.42 o 
   0   2   0       52.51       62.55      2.57 o 
   1   2   0      704.91      792.11     12.44 o 
   2   2   0      188.61      173.90      9.93 o 
   3   2   0       40.15       61.57      5.52 o 
   4   2   0      291.21      283.56      8.96 o 
   5   2   0      700.95      682.77     15.81 o 
   6   2   0      269.78      254.29     14.60 o 
   7   2   0        0.22        3.23      6.77 o 
   8   2   0      169.91      209.55     20.79 o 
 -10   3   0        6.31        7.67      7.80 o 
  -9   3   0       63.94       57.72      8.71 o 
  -8   3   0       78.35       67.38      8.79 o 
  -7   3   0      595.67      561.16     14.82 o 
  -6   3   0      398.92      394.71     14.66 o 
  -5   3   0      559.51      515.22     15.26 o 
  -4   3   0       25.55       23.88      2.87 o 
  -3   3   0      400.28      351.56      8.09 o 
  -2   3   0      488.00      512.41     14.87 o 
  -1   3   0       78.10       85.96      3.60 o 
   0   3   0     2588.14     2763.10     35.99 o 
   1   3   0       12.91       12.31      2.08 o 
   2   3   0       97.23      102.60      4.64 o 
   3   3   0       22.09       36.91      4.97 o 
   4   3   0     1359.05     1325.91     23.70 o 
   5   3   0     1459.22     1450.77     59.41 o 
   6   3   0       18.80        6.53      7.28 o 
   7   3   0       29.50       25.33      9.76 o 
   8   3   0       83.32      103.57     17.04 o 
 -10   4   0        0.06       -2.44      6.03 o 
  -9   4   0       14.56       17.62      9.22 o 
  -8   4   0        2.51        2.52      5.06 o 
  -7   4   0      208.01      201.30      9.32 o 
  -6   4   0      432.32      372.32     33.24 o 
  -5   4   0      831.45      733.06     15.20 o 
  -4   4   0       81.37       56.39      4.77 o 
  -3   4   0      226.46      184.61      7.28 o 
  -2   4   0     1726.33     1852.53     26.75 o 
  -1   4   0     2704.03     3017.84     40.03 o 
   0   4   0     1433.89     1423.99     21.41 o 
   1   4   0      332.08      296.26      7.57 o 
   2   4   0      385.62      372.39      9.44 o 
   3   4   0      144.93      147.33      6.47 o 
   4   4   0      531.55      508.68     13.06 o 
   5   4   0      139.87      123.58     15.17 o 
   6   4   0       26.90       25.42      9.85 o 
   7   4   0       34.59       33.85     11.15 o 
 -10   5   0       20.71       22.84      7.45 o 
  -9   5   0      483.55      450.61     48.93 o 
  -8   5   0     1422.71     1408.49     36.68 o 
  -7   5   0      465.84      457.47     18.04 o 
  -6   5   0        0.12        3.11      2.31 o 
  -5   5   0      154.88      164.70      6.95 o 
  -4   5   0     5110.87     5545.01     72.46 o 
  -3   5   0      190.49      197.00      6.76 o 
  -2   5   0       27.43       26.00      4.21 o 
  -1   5   0     1031.61     1149.07     19.04 o 
   0   5   0     1362.78     1333.59     21.31 o 
   1   5   0     1101.56     1085.59     18.83 o 
   2   5   0      795.97      845.16     16.48 o 
   3   5   0       92.72      101.50      8.25 o 
   4   5   0      271.04      245.37     18.92 o 
   5   5   0      240.40      250.17     21.85 o 
   6   5   0      418.90      505.91     30.95 o 
   7   5   0        6.30        4.62      9.79 o 
 -11   6   0      176.75      205.45     18.01 o 
 -10   6   0       30.38       33.19      8.41 o 
  -9   6   0        5.31        1.58      5.22 o 
  -8   6   0       26.47       32.11      7.17 o 
  -7   6   0      448.08      438.20     17.84 o 
  -6   6   0       74.61       78.02      8.93 o 
  -5   6   0      187.87      192.34      7.66 o 
  -4   6   0     1200.89     1122.68     20.88 o 
  -3   6   0      473.16      464.56     11.43 o 
  -2   6   0      531.62      558.97     12.49 o 
  -1   6   0     1122.14     1226.24     21.64 o 
   0   6   0     1844.26     2007.10     30.48 o 
   1   6   0     2216.37     2310.46     34.66 o 
   2   6   0      379.98      395.07     14.43 o 
   3   6   0       46.08       56.39     11.94 o 
   4   6   0       48.56       43.85     10.88 o 
   5   6   0      845.64      898.72     42.76 o 
   6   6   0      125.01      124.30     19.46 o 
 -10   7   0      142.03      151.37     14.99 o 
  -9   7   0        5.59       -1.70      8.52 o 
  -8   7   0      260.96      239.63     15.47 o 
  -7   7   0      296.78      313.58     15.36 o 
  -6   7   0       54.42       61.40      6.94 o 
  -5   7   0      460.57      446.06     31.59 o 
  -4   7   0      144.83      140.98      8.72 o 
  -3   7   0      558.80      547.15     14.75 o 
  -2   7   0     1181.13     1195.71     21.72 o 
  -1   7   0       75.16       91.95      5.63 o 
   0   7   0      353.42      326.31     13.86 o 
   1   7   0      699.29      749.25     21.24 o 
   2   7   0       13.28        7.49      6.89 o 
   3   7   0        0.10       -0.66      5.53 o 
   4   7   0       32.72       46.03     11.76 o 
   5   7   0      130.02      149.29     20.94 o 
 -10   8   0      265.10      274.57     19.14 o 
  -9   8   0        3.22       -0.95      6.27 o 
  -8   8   0      181.48      188.25     17.00 o 
  -7   8   0      320.76      319.65     23.74 o 
  -6   8   0       12.44        8.48      3.19 o 
  -5   8   0        1.22        4.12      3.54 o 
  -4   8   0      170.03      162.80      7.90 o 
  -3   8   0     1701.03     1699.29     29.25 o 
  -2   8   0      480.87      464.05     12.70 o 
  -1   8   0       20.03       31.11      4.13 o 
   0   8   0      416.35      388.77     24.06 o 
   1   8   0      578.93      499.20     28.02 o 
   2   8   0        5.27        9.04      7.59 o 
   3   8   0       32.63       38.89     11.97 o 
   4   8   0       44.73       55.31     13.66 o 
 -10   9   0      157.38      163.86     15.79 o 
  -9   9   0      101.84       95.22     11.84 o 
  -8   9   0        1.65        6.01      7.40 o 
  -7   9   0        4.39       11.62      5.15 o 
  -6   9   0      216.80      206.10     13.17 o 
  -5   9   0       61.24       62.99      6.35 o 
  -4   9   0      149.73      161.05      8.64 o 
  -3   9   0      576.58      539.59     21.91 o 
  -2   9   0       44.92       40.53      6.45 o 
  -1   9   0        2.09        3.20      5.59 o 
   0   9   0      128.21      112.57     15.87 o 
   1   9   0       62.24       42.04     11.85 o 
   2   9   0       50.26       45.91     12.96 o 
   3   9   0       10.50       11.82      9.07 o 
   4   9   0       89.00      131.40     20.73 o 
 -10  10   0       31.15       46.69      9.46 o 
  -9  10   0       35.05       38.98      8.72 o 
  -8  10   0      176.70      177.13     14.80 o 
  -7  10   0       98.26      109.96     11.48 o 
  -6  10   0      343.58      307.89     15.60 o 
  -5  10   0        4.92        7.57      3.79 o 
  -4  10   0      406.83      374.50     29.61 o 
  -3  10   0       38.66       31.56      6.18 o 
  -2  10   0      368.83      328.29     22.30 o 
  -1  10   0       45.97       38.77     11.15 o 
   0  10   0      326.62      275.23     23.72 o 
   1  10   0      126.79      109.10     18.28 o 
   2  10   0      202.19      218.26     24.51 o 
  -9  11   0        0.98        9.90      5.98 o 
  -8  11   0      175.59      156.00     14.56 o 
  -7  11   0      373.85      367.63     34.72 o 
  -6  11   0      320.20      310.85     27.14 o 
  -5  11   0      446.42      449.68     15.37 o 
  -4  11   0      123.64      147.19     11.81 o 
  -3  11   0      777.67      728.24     35.90 o 
  -2  11   0      220.42      216.42     21.49 o 
  -1  11   0      130.97      107.35     17.20 o 
   0  11   0        3.70       29.77     10.97 o 
   1  11   0      365.52      366.95     31.25 o 
  -8  12   0       20.88       33.24      8.10 o 
  -7  12   0      289.42      305.69     18.57 o 
  -6  12   0      511.08      492.15     31.01 o 
  -5  12   0       38.68       30.21      7.51 o 
  -4  12   0        9.90        6.47      8.67 o 
  -3  12   0      228.77      241.26     22.88 o 
  -2  12   0      422.94      449.51     30.25 o 
  -1  12   0       78.45       73.23     16.17 o 
  -7  13   0      610.96      623.26     37.38 o 
  -4  13   0       26.15       18.68     10.34 o 
  -3  13   0        1.84       10.61     10.03 o 
   2 -13   1       15.20       -3.96      9.58 o 
   3 -13   1       93.47       89.85     16.56 o 
   4 -13   1       35.44       32.94     11.94 o 
   5 -13   1       76.69       96.86     17.59 o 
   6 -13   1      177.21      181.51     22.00 o 
   0 -12   1      320.90      361.72     30.13 o 
   1 -12   1      517.56      515.09     33.76 o 
   2 -12   1      252.94      267.76     24.78 o 
   3 -12   1        9.60        6.47      8.34 o 
   4 -12   1       79.09       83.31     17.36 o 
   5 -12   1      302.56      320.71     17.06 o 
   6 -12   1      182.47      174.68     21.25 o 
   7 -12   1       11.27       17.40      7.04 o 
   8 -12   1       37.60       49.60      9.66 o 
  -2 -11   1       66.54       65.10     16.26 o 
  -1 -11   1       59.04       57.33     14.63 o 
   0 -11   1      263.25      236.63     24.24 o 
   1 -11   1      637.38      601.74     33.55 o 
   3 -11   1      272.98      257.15     14.56 o 
   4 -11   1       13.57       20.00      5.96 o 
   5 -11   1      870.93      851.83     21.98 o 
   6 -11   1      279.56      301.29     17.26 o 
   7 -11   1      137.18      133.64     13.17 o 
   8 -11   1       15.66       10.68      6.23 o 
   9 -11   1      160.31      156.50     15.59 o 
  -3 -10   1      197.49      202.57     24.18 o 
  -2 -10   1       27.43       29.13     11.94 o 
  -1 -10   1      203.29      145.97     19.61 o 
   0 -10   1       69.11       73.08     14.48 o 
   1 -10   1      424.41      409.41     26.50 o 
   2 -10   1      647.02      668.44     22.39 o 
   3 -10   1        1.70        6.18      4.05 o 
   4 -10   1       63.35       67.34     16.47 o 
   5 -10   1      433.66      461.33     14.97 o 
   6 -10   1      746.43      769.29     20.38 o 
   7 -10   1       39.02       51.47      8.46 o 
   8 -10   1       15.79        3.49      5.30 o 
   9 -10   1       96.42      107.94     12.92 o 
  -4  -9   1      165.86      159.93     22.42 o 
  -3  -9   1      114.60      110.22     17.92 o 
  -2  -9   1       57.98       54.49     12.63 o 
  -1  -9   1      118.75      101.33     16.11 o 
   0  -9   1      124.33      122.25     19.08 o 
   1  -9   1      169.80      194.41     11.62 o 
   2  -9   1      309.67      313.55     14.03 o 
   3  -9   1       75.58       85.69      9.76 o 
   4  -9   1       16.95       10.95      3.76 o 
   5  -9   1        5.84        5.75      3.59 o 
   6  -9   1      800.11      823.27     20.66 o 
   7  -9   1      129.24      137.53     13.86 o 
   8  -9   1        4.75        5.96      4.79 o 
   9  -9   1        1.00       11.57      6.46 o 
  10  -9   1      270.40      315.09     45.91 o 
  -5  -8   1       18.00       25.45     11.61 o 
  -4  -8   1       61.54       60.23     14.69 o 
  -3  -8   1       68.91       45.51     11.88 o 
  -2  -8   1      223.05      249.14     21.61 o 
  -1  -8   1      505.45      470.48     17.56 o 
   0  -8   1       30.74       31.01      5.80 o 
   1  -8   1      737.88      742.11     22.21 o 
   2  -8   1      739.06      784.05     17.07 o 
   3  -8   1      111.69      122.22      8.53 o 
   4  -8   1        4.09        6.67      3.54 o 
   5  -8   1      551.29      607.88     16.14 o 
   6  -8   1      865.86      886.26     20.61 o 
   7  -8   1       34.14       44.73      7.83 o 
   8  -8   1       13.17       18.98      5.95 o 
   9  -8   1       74.21       80.74     11.91 o 
  10  -8   1       70.26       80.78     11.75 o 
  -6  -7   1       26.06       32.55     11.70 o 
  -5  -7   1       37.41       60.56     13.48 o 
  -4  -7   1        1.17        6.89      7.59 o 
  -3  -7   1      441.97      429.87     26.96 o 
  -2  -7   1      595.61      585.69     35.13 o 
  -1  -7   1       34.37       47.45      6.35 o 
   0  -7   1        9.57       10.49      4.31 o 
   1  -7   1      962.68     1003.98     34.92 o 
   2  -7   1     1077.24     1111.76     20.63 o 
   3  -7   1       22.78       19.72      3.89 o 
   4  -7   1      169.96      175.55      7.80 o 
   5  -7   1      501.80      484.19     13.53 o 
   6  -7   1      876.54      858.91     19.71 o 
   7  -7   1      246.54      247.07     14.80 o 
   8  -7   1       83.02       79.58      9.95 o 
   9  -7   1       37.45       37.54      7.75 o 
  10  -7   1        5.22       23.92      7.58 o 
  -7  -6   1      110.85      115.81     18.86 o 
  -6  -6   1      188.51      158.00     20.46 o 
  -5  -6   1       68.47       78.30     14.14 o 
  -4  -6   1       11.22        8.73      6.86 o 
  -3  -6   1      819.91      869.46     24.58 o 
  -2  -6   1      407.72      404.56     14.97 o 
  -1  -6   1      852.97      860.47     16.15 o 
   0  -6   1        4.91        9.49      2.25 o 
   1  -6   1     1668.48     1769.19     27.52 o 
   2  -6   1      288.94      264.46     14.66 o 
   3  -6   1      903.54      910.75     23.65 o 
   4  -6   1      161.29      148.17      6.97 o 
   5  -6   1     1588.16     1602.22     27.94 o 
   6  -6   1      646.89      635.06     15.99 o 
   7  -6   1      326.14      330.66     17.40 o 
   8  -6   1      232.68      236.66     15.31 o 
   9  -6   1        1.98        9.93      5.55 o 
  10  -6   1      209.48      244.74     28.92 o 
  -7  -5   1       84.77       94.53     16.86 o 
  -6  -5   1      404.14      382.72     25.99 o 
  -5  -5   1       92.69       92.39     13.84 o 
  -4  -5   1      964.79     1000.19     26.73 o 
  -3  -5   1      659.15      665.71     19.81 o 
  -2  -5   1     2176.49     2254.70     33.31 o 
  -1  -5   1      137.39      122.23      5.57 o 
   0  -5   1      775.82      916.98     15.99 o 
   1  -5   1     2906.89     3225.94     43.71 o 
   2  -5   1     1219.80     1264.83     21.06 o 
   3  -5   1     2044.27     2141.69     32.12 o 
   4  -5   1     3298.47     3622.47     50.65 o 
   5  -5   1      151.39      132.94      6.75 o 
   6  -5   1     1142.95     1041.10     21.06 o 
   7  -5   1      570.56      575.99     17.65 o 
   8  -5   1     2792.06     2757.09     58.57 o 
   9  -5   1      284.31      290.40     17.60 o 
  10  -5   1      226.44      250.09     17.69 o 
  -8  -4   1       70.19       76.04     15.81 o 
  -7  -4   1        9.14       11.61      8.85 o 
  -6  -4   1       66.94       86.37     14.02 o 
  -5  -4   1     1964.14     1879.20     73.85 o 
  -4  -4   1       72.78       88.31      9.49 o 
  -3  -4   1      416.35      405.52     10.16 o 
  -2  -4   1      795.47      774.39     14.12 o 
  -1  -4   1     2869.14     3149.15     41.86 o 
   0  -4   1      630.39      689.62     12.19 o 
   1  -4   1       63.15       55.13      3.88 o 
   2  -4   1      654.58      657.84     14.68 o 
   3  -4   1       19.36       11.63      2.45 o 
   4  -4   1       23.37       34.72      4.86 o 
   5  -4   1       40.93       49.06      4.84 o 
   6  -4   1     1250.86     1219.14     23.52 o 
   7  -4   1       74.31       71.15      6.44 o 
   8  -4   1       31.81       26.32      6.70 o 
   9  -4   1        0.06        9.89      5.92 o 
  10  -4   1       94.21      117.42     14.58 o 
  -8  -3   1        8.90        4.35      8.82 o 
  -7  -3   1        9.16       22.51      8.92 o 
  -6  -3   1        6.91       13.98      5.58 o 
  -5  -3   1     1061.81     1049.89     20.83 o 
  -4  -3   1      181.43      173.67      6.89 o 
  -3  -3   1      613.18      575.62     12.03 o 
  -2  -3   1      101.78      130.31      4.66 o 
  -1  -3   1      236.14      211.08      5.25 o 
   0  -3   1      537.66      604.12     10.36 o 
   1  -3   1     1911.11     2167.14     29.28 o 
   2  -3   1      221.79      199.36      5.92 o 
   3  -3   1        7.30        2.60      1.90 o 
   4  -3   1      153.45      153.89      6.23 o 
   5  -3   1      409.65      423.72     11.40 o 
   6  -3   1     1004.50      959.52     73.68 o 
   7  -3   1      658.21      648.70     30.57 o 
   8  -3   1      133.41      143.24     12.12 o 
   9  -3   1        1.80        4.71      5.36 o 
  10  -3   1       84.08       99.35     12.54 o 
  -8  -2   1       56.02       41.13      7.91 o 
  -7  -2   1       47.92       58.83      8.37 o 
  -6  -2   1     1063.51     1066.14     26.28 o 
  -5  -2   1      361.79      353.52     10.80 o 
  -4  -2   1        1.35        0.54      2.15 o 
  -3  -2   1      581.44      668.39     12.80 o 
  -2  -2   1      844.46      837.07     16.30 o 
  -1  -2   1       51.40       50.40      4.72 o 
   0  -2   1      282.51      273.49     12.01 o 
   1  -2   1     1020.75     1128.72     16.41 o 
   2  -2   1      628.37      638.09     11.36 o 
   3  -2   1     1354.47     1326.77     20.93 o 
   4  -2   1      300.19      355.28     15.09 o 
   5  -2   1      777.85      814.57     17.05 o 
   6  -2   1      163.14      148.96      9.10 o 
   7  -2   1      691.30      602.38     40.12 o 
   8  -2   1      216.82      226.62     14.37 o 
   9  -2   1       23.54       34.32      7.37 o 
  10  -2   1       75.33      100.88     18.01 o 
  -9  -1   1      104.35      134.64     17.47 o 
  -8  -1   1      101.24      102.06     14.66 o 
  -7  -1   1      309.02      292.67     11.13 o 
  -6  -1   1      787.04      730.01     21.38 o 
  -5  -1   1      685.44      720.61     15.60 o 
  -4  -1   1      687.82      715.07     14.41 o 
  -3  -1   1     1318.60     1318.29     20.25 o 
  -2  -1   1      197.03      192.45      5.02 o 
  -1  -1   1     1036.81     1113.63     15.12 o 
   0  -1   1      635.90      637.83      9.58 o 
   1  -1   1     6373.11     6805.79     81.89 o 
   2  -1   1      145.96      162.50      8.48 o 
   3  -1   1     1210.22     1159.19     18.95 o 
   4  -1   1      140.70      102.89      5.46 o 
   5  -1   1       63.40       72.85     10.44 o 
   6  -1   1      215.38      203.37      8.80 o 
   7  -1   1      471.73      456.64     19.77 o 
   8  -1   1       22.01       30.38      5.55 o 
   9  -1   1        1.16        7.04      8.40 o 
 -10   0   1      154.48      207.56     22.27 o 
  -9   0   1        1.01        5.95      7.10 o 
  -8   0   1      167.82      170.23     12.11 o 
  -7   0   1      182.83      177.99      8.77 o 
  -6   0   1     1711.81     1728.08     29.36 o 
  -5   0   1     3072.02     3415.45     58.64 o 
  -4   0   1     2670.21     2942.49     40.56 o 
  -3   0   1      426.82      450.09      9.30 o 
  -2   0   1     1504.29     1579.71     21.35 o 
  -1   0   1     6771.46     7570.23     90.72 o 
   0   0   1     4320.00     4723.80     69.64 o 
   1   0   1       21.56       17.44      2.05 o 
   2   0   1     3939.47     4052.48     51.55 o 
   3   0   1        7.22        2.26      1.89 o 
   4   0   1     3772.99     3988.64     54.37 o 
   5   0   1       69.79       70.57      5.66 o 
   6   0   1      724.93      716.68     17.46 o 
   7   0   1        1.85        1.39      3.42 o 
   8   0   1       23.87       34.65     11.21 o 
   9   0   1       99.96      111.94     17.50 o 
 -10   1   1      217.26      219.07     22.30 o 
  -9   1   1      598.79      614.38     29.54 o 
  -8   1   1        5.12        5.88      7.06 o 
  -7   1   1      152.04      134.46     11.28 o 
  -6   1   1      583.94      584.50     13.98 o 
  -5   1   1     1767.11     1771.01     27.67 o 
  -4   1   1       33.13       45.29      4.16 o 
  -3   1   1       13.98       15.62      2.06 o 
  -2   1   1     1024.80     1107.57     15.47 o 
  -1   1   1      412.47      387.35      6.16 o 
   0   1   1      111.17      111.42      4.09 o 
   1   1   1      408.77      442.55      8.09 o 
   2   1   1      730.40      746.91     13.13 o 
   3   1   1     1634.47     1629.55     25.30 o 
   4   1   1      883.97      880.91     17.39 o 
   5   1   1      117.06      112.91      9.97 o 
   6   1   1       82.27       77.19      6.58 o 
   7   1   1       40.34       46.08      8.17 o 
   8   1   1      190.11      200.45     14.40 o 
 -10   2   1       89.77      101.17     11.87 o 
  -9   2   1      586.75      645.12     23.57 o 
  -8   2   1        9.93       12.93      5.24 o 
  -7   2   1      528.03      511.15     13.65 o 
  -6   2   1       51.78       45.41      5.14 o 
  -5   2   1     1881.51     1843.28     28.32 o 
  -4   2   1     1429.65     1475.78     22.36 o 
  -3   2   1      706.35      705.97     11.75 o 
  -2   2   1      415.74      455.04      8.02 o 
  -1   2   1      151.95      151.65      3.90 o 
   0   2   1     4600.18     4940.15     60.57 o 
   1   2   1       88.67      102.04      3.85 o 
   2   2   1      757.47      846.95     18.50 o 
   3   2   1     1062.56     1060.81     18.89 o 
   4   2   1      522.56      530.58     13.02 o 
   5   2   1      114.44      126.51      7.31 o 
   6   2   1       81.22       71.47      8.64 o 
   7   2   1      240.95      227.39     20.94 o 
   8   2   1      111.83      111.31     17.01 o 
 -11   3   1        0.26        3.79      6.28 o 
 -10   3   1      266.48      282.32     17.86 o 
  -9   3   1      205.48      190.48     14.04 o 
  -8   3   1      351.95      343.77     16.08 o 
  -7   3   1       39.79       43.28      6.71 o 
  -6   3   1       57.64       64.71      4.67 o 
  -5   3   1     1494.76     1434.12     23.19 o 
  -4   3   1       81.89       82.24      3.93 o 
  -3   3   1      514.76      518.77      9.88 o 
  -2   3   1        1.08        3.87      2.51 o 
  -1   3   1     1217.58     1269.78     18.47 o 
   0   3   1      643.68      621.24     10.86 o 
   1   3   1      103.21       96.09      4.19 o 
   2   3   1      185.44      175.44      8.38 o 
   3   3   1      338.16      339.16     16.78 o 
   4   3   1      736.58      750.15     16.55 o 
   5   3   1      232.91      246.95     12.28 o 
   6   3   1        0.16        4.74      6.47 o 
   7   3   1       88.62       92.51     16.05 o 
   8   3   1      105.42      100.82     17.35 o 
 -11   4   1       44.05       57.02     10.58 o 
 -10   4   1      140.80      142.30     13.76 o 
  -9   4   1        1.34        5.97      5.28 o 
  -8   4   1      100.80       88.55     10.06 o 
  -7   4   1      174.92      163.29     11.45 o 
  -6   4   1       70.83       56.81      4.42 o 
  -5   4   1     1681.29     1698.25     26.64 o 
  -4   4   1     3576.38     3774.16     50.32 o 
  -3   4   1      383.73      402.71      9.12 o 
  -2   4   1      525.72      604.11     16.45 o 
  -1   4   1     1601.25     1572.36     23.11 o 
   0   4   1      370.28      322.40      7.81 o 
   1   4   1     1396.52     1629.35     24.75 o 
   2   4   1        0.20        0.75      2.15 o 
   3   4   1     1103.28     1057.27     21.80 o 
   4   4   1        4.06        2.95      5.21 o 
   5   4   1      532.37      469.49     27.62 o 
   6   4   1      117.48      111.00     16.65 o 
   7   4   1       64.06       59.48     14.29 o 
 -11   5   1        5.06        8.35      6.54 o 
 -10   5   1      625.93      621.08     25.30 o 
  -9   5   1       54.80       59.18     10.73 o 
  -8   5   1       80.73       75.97      9.48 o 
  -7   5   1        4.65        7.06      4.39 o 
  -6   5   1      985.85      877.14     45.84 o 
  -5   5   1     3529.85     3640.62     50.64 o 
  -4   5   1     1895.96     1857.69     30.68 o 
  -3   5   1        1.47        2.01      1.83 o 
  -2   5   1       84.27       83.02      5.99 o 
  -1   5   1     1115.06     1173.71     19.42 o 
   0   5   1     4497.28     5035.49     65.17 o 
   1   5   1      290.37      289.16      8.36 o 
   2   5   1      150.66      128.17     11.39 o 
   3   5   1      113.68      106.31      8.38 o 
   4   5   1      934.77      922.81     39.65 o 
   5   5   1      588.28      527.09     30.92 o 
   6   5   1        0.53        5.17      8.95 o 
 -11   6   1        0.68        1.76      5.89 o 
 -10   6   1      294.85      321.40     41.36 o 
  -9   6   1      782.77      761.78     26.82 o 
  -8   6   1       19.17       21.04      7.33 o 
  -7   6   1       11.55       21.11      5.18 o 
  -6   6   1      633.88      637.07     14.93 o 
  -5   6   1     5299.31     5588.44    124.15 o 
  -4   6   1      441.93      392.21     10.44 o 
  -3   6   1       44.00       43.89      4.12 o 
  -2   6   1       81.81       86.65      5.11 o 
  -1   6   1     1768.66     1951.44     29.81 o 
   0   6   1     1664.55     1681.15     26.78 o 
   1   6   1      783.65      875.50     22.34 o 
   2   6   1        6.96        3.96      7.04 o 
   3   6   1      216.99      256.61     19.79 o 
   4   6   1      384.87      363.05     25.17 o 
   5   6   1      444.37      465.23     30.95 o 
   6   6   1       10.60       12.45      9.88 o 
 -11   7   1       18.69       10.52      7.20 o 
 -10   7   1       39.74       45.31      9.62 o 
  -9   7   1      367.98      359.15     30.07 o 
  -8   7   1      450.71      451.21     41.22 o 
  -7   7   1        9.60        9.63      4.58 o 
  -6   7   1      460.63      438.50     16.90 o 
  -5   7   1      652.16      620.53     14.83 o 
  -4   7   1     1274.51     1339.80     24.00 o 
  -3   7   1      337.65      321.66      9.86 o 
  -2   7   1      955.74      997.78     19.14 o 
  -1   7   1     1017.69     1026.20     19.49 o 
   0   7   1      829.97      797.11     30.86 o 
   1   7   1      530.86      552.60     28.68 o 
   2   7   1      382.33      371.75     24.72 o 
   3   7   1       49.56       53.46     11.76 o 
   4   7   1      189.88      204.15     22.82 o 
   5   7   1       86.54       90.51     17.92 o 
 -11   8   1        1.61        2.85      6.28 o 
 -10   8   1       33.64       48.08      9.55 o 
  -9   8   1      132.74      118.26     12.45 o 
  -8   8   1      441.39      460.20     26.23 o 
  -7   8   1      321.20      311.16     19.67 o 
  -6   8   1        1.66        5.18      4.02 o 
  -5   8   1      444.37      417.48     12.43 o 
  -4   8   1      991.36      969.15     38.50 o 
  -3   8   1      903.50      890.80     18.87 o 
  -2   8   1        7.64       11.83      3.22 o 
  -1   8   1      559.27      605.47     26.88 o 
   0   8   1      470.69      449.94     26.02 o 
   1   8   1      762.63      739.97     35.84 o 
   2   8   1      240.21      236.75     22.79 o 
   3   8   1      185.27      204.24     22.76 o 
   4   8   1       79.73      116.93     19.37 o 
 -10   9   1       22.31       16.52      6.64 o 
  -9   9   1       71.08       85.73     17.88 o 
  -8   9   1        4.18        6.20      4.84 o 
  -7   9   1        0.42        1.34      4.58 o 
  -6   9   1       17.90       12.19      5.14 o 
  -5   9   1      251.37      227.18      9.76 o 
  -4   9   1       62.64       66.43      6.37 o 
  -3   9   1      819.24      799.91     28.58 o 
  -2   9   1       55.99       68.20      7.64 o 
  -1   9   1      256.12      231.95     20.25 o 
   0   9   1      386.54      365.95     25.42 o 
   1   9   1       26.76       33.09     10.88 o 
   2   9   1        9.51       21.43     10.25 o 
   3   9   1       48.44       54.67     14.17 o 
 -10  10   1      127.35      133.45     14.59 o 
  -9  10   1      170.03      186.05     15.87 o 
  -8  10   1      255.39      244.37     21.46 o 
  -7  10   1      155.23      152.13     12.75 o 
  -6  10   1        1.62        7.61      4.78 o 
  -5  10   1      190.92      214.36     10.68 o 
  -4  10   1      939.21      939.72     26.22 o 
  -3  10   1      191.20      223.34     19.37 o 
  -2  10   1        6.94        0.09      6.53 o 
  -1  10   1       39.18       29.38     10.31 o 
   0  10   1      751.87      791.26     40.04 o 
   1  10   1      296.94      283.99     26.93 o 
   2  10   1       13.56       22.76     11.36 o 
  -9  11   1      148.09      171.33     15.78 o 
  -8  11   1      110.09      117.29     15.40 o 
  -7  11   1      235.92      239.40     15.79 o 
  -6  11   1      168.65      160.35     18.98 o 
  -5  11   1      105.38      105.60     10.58 o 
  -4  11   1      341.35      364.05     23.87 o 
  -3  11   1      370.75      390.55     26.26 o 
  -2  11   1        3.59       10.49      8.04 o 
  -1  11   1        7.58       -1.96      8.34 o 
   0  11   1      194.27      204.96     23.84 o 
   1  11   1      330.80      342.41     31.28 o 
  -8  12   1      203.71      205.93     16.22 o 
  -7  12   1      567.80      610.34     41.52 o 
  -6  12   1       74.12      110.61     16.92 o 
  -4  12   1      233.58      339.66     25.27 o 
  -3  12   1      136.22      160.17     20.10 o 
  -2  12   1       70.38       75.22     16.23 o 
  -1  12   1       25.40       28.71     12.00 o 
  -4  13   1       21.32       35.60     12.09 o 
   2 -13   2       25.59       17.41     10.21 o 
   3 -13   2       77.19       98.52     18.56 o 
   4 -13   2        1.74        6.34      5.56 o 
   5 -13   2       16.47       16.97      8.27 o 
   6 -13   2        7.51       25.20      9.40 o 
   0 -12   2      124.95      130.37     20.76 o 
   1 -12   2      333.52      356.70     28.74 o 
   2 -12   2       11.86        2.75      8.79 o 
   3 -12   2       28.71       45.16     12.51 o 
   4 -12   2       50.33       71.41     23.94 o 
   5 -12   2      181.85      191.42     14.73 o 
   6 -12   2        8.45        8.49      9.13 o 
   7 -12   2       36.76       54.80      9.63 o 
   8 -12   2       61.72       75.24     11.10 o 
  -2 -11   2       23.59       28.62     11.79 o 
  -1 -11   2       80.88      112.42     19.19 o 
   0 -11   2      134.22      125.30     18.65 o 
   1 -11   2      292.36      267.37     24.30 o 
   2 -11   2       57.22       62.15      8.98 o 
   3 -11   2      186.60      198.40     20.61 o 
   4 -11   2      175.61      186.15     13.58 o 
   5 -11   2      159.95      183.79     13.99 o 
   6 -11   2       64.26       59.37      7.38 o 
   7 -11   2        0.21        5.02      5.41 o 
   8 -11   2       48.54       52.18      9.11 o 
  -3 -10   2        1.21       12.03      8.98 o 
  -2 -10   2        8.99        4.47      7.53 o 
  -1 -10   2      158.62      123.06     18.31 o 
   0 -10   2     1028.88      952.86     28.51 o 
   1 -10   2      285.48      271.26     14.58 o 
   2 -10   2       50.98       48.63      7.73 o 
   3 -10   2      998.42     1003.98     28.77 o 
   4 -10   2     1278.58     1295.83     32.50 o 
   5 -10   2      635.01      643.88     18.26 o 
   6 -10   2      530.29      544.23     17.21 o 
   7 -10   2       34.01       39.53     13.06 o 
   8 -10   2      293.58      278.54     18.81 o 
   9 -10   2      265.36      243.21     18.71 o 
  -4  -9   2      706.95      699.14     39.14 o 
  -3  -9   2       42.29       56.15     13.57 o 
  -2  -9   2       71.11       59.96     12.78 o 
  -1  -9   2       58.64       40.49      6.91 o 
   0  -9   2      555.50      580.05     20.49 o 
   1  -9   2      348.73      338.25     15.25 o 
   2  -9   2      202.00      199.85     12.32 o 
   3  -9   2      345.78      321.08     11.29 o 
   4  -9   2      133.53      130.05      8.34 o 
   5  -9   2      447.89      448.97     19.23 o 
   6  -9   2      124.63      119.93      9.04 o 
   7  -9   2       14.41       13.55      5.26 o 
   8  -9   2        0.74       -2.36      9.75 o 
   9  -9   2       28.33       28.04      9.64 o 
  -5  -8   2       35.04       27.74     11.79 o 
  -4  -8   2      171.73      216.20     22.70 o 
  -3  -8   2      504.22      505.24     29.83 o 
  -2  -8   2       10.29       25.33      5.69 o 
  -1  -8   2        7.88        7.77      5.38 o 
   0  -8   2      211.22      221.27     31.54 o 
   1  -8   2      367.06      354.95     14.69 o 
   2  -8   2       85.46       79.72      5.93 o 
   3  -8   2      107.53      115.79      9.56 o 
   4  -8   2       76.54       83.03      6.68 o 
   5  -8   2      291.54      292.46     11.16 o 
   6  -8   2       14.44       10.81      3.78 o 
   7  -8   2      122.37      141.70     18.46 o 
   8  -8   2      180.79      178.74     14.64 o 
   9  -8   2        5.69       15.89      6.73 o 
  10  -8   2       21.47       32.80      9.15 o 
  -6  -7   2        7.51       20.61     10.91 o 
  -5  -7   2        1.10        9.85      8.79 o 
  -4  -7   2      169.89      158.57     19.25 o 
  -3  -7   2     1159.94     1171.49     30.79 o 
  -2  -7   2        2.62        5.02      4.11 o 
  -1  -7   2       64.93       60.37      7.21 o 
   0  -7   2       76.88       55.41      6.82 o 
   1  -7   2     1018.65      994.10     18.86 o 
   2  -7   2      681.79      660.71     14.94 o 
   3  -7   2      103.51      102.95      6.40 o 
   4  -7   2      488.11      492.41     13.54 o 
   5  -7   2       91.09       77.84     14.00 o 
   6  -7   2      220.16      216.41     10.10 o 
   7  -7   2       21.97       30.02      5.19 o 
   8  -7   2      365.05      402.09     19.17 o 
   9  -7   2       46.01       57.47      9.93 o 
  10  -7   2        5.99       12.08      6.68 o 
  -7  -6   2       69.72       85.83     17.04 o 
  -6  -6   2        1.17       13.21      8.79 o 
  -5  -6   2      278.33      248.18     21.97 o 
  -4  -6   2      374.34      413.14     17.09 o 
  -3  -6   2      283.95      265.44     12.93 o 
  -2  -6   2       48.28       44.93      6.53 o 
  -1  -6   2      433.55      433.84     14.93 o 
   0  -6   2      337.64      303.76      9.62 o 
   1  -6   2     1974.75     2052.08     31.10 o 
   2  -6   2      281.48      254.81      8.33 o 
   3  -6   2        0.02        2.25      1.99 o 
   4  -6   2       92.20       95.45      6.65 o 
   5  -6   2     1367.39     1344.57     25.50 o 
   6  -6   2      290.36      287.98     15.21 o 
   7  -6   2        4.67        2.13      6.00 o 
   8  -6   2       11.97       21.04      6.37 o 
   9  -6   2      183.88      165.72     14.80 o 
  10  -6   2       65.21       80.46     11.68 o 
  -7  -5   2       38.05       69.87     14.42 o 
  -6  -5   2        0.49        8.95      7.01 o 
  -5  -5   2     1520.26     1521.28     36.76 o 
  -4  -5   2     3984.69     4103.73     74.40 o 
  -3  -5   2      274.11      236.57     11.41 o 
  -2  -5   2       24.08        8.78      3.49 o 
  -1  -5   2      559.30      621.44     11.42 o 
   0  -5   2     4933.57     5481.39     69.91 o 
   1  -5   2     1072.34     1142.13     19.91 o 
   2  -5   2     3072.93     3202.25     44.48 o 
   3  -5   2      143.61      151.49      6.56 o 
   4  -5   2        3.57        4.76      2.69 o 
   5  -5   2      971.26      832.02     22.64 o 
   6  -5   2     1211.61     1145.19     23.53 o 
   7  -5   2      247.85      242.47     10.87 o 
   8  -5   2       63.26       56.29      8.94 o 
   9  -5   2       87.36       77.18     10.66 o 
  10  -5   2      310.38      290.69     34.86 o 
  -7  -4   2       33.65       61.44     13.06 o 
  -6  -4   2      111.31      130.10     10.51 o 
  -5  -4   2      742.48      733.22     36.57 o 
  -4  -4   2      549.97      546.66     17.89 o 
  -3  -4   2      177.59      140.45      5.22 o 
  -2  -4   2       76.76       95.34      6.95 o 
  -1  -4   2     1819.25     2047.60     43.61 o 
   0  -4   2       41.86       32.89      2.60 o 
   1  -4   2    10774.39    11703.31    141.53 o 
   2  -4   2     2640.02     2794.53     38.90 o 
   3  -4   2      271.91      273.97      8.35 o 
   4  -4   2      399.42      402.23     10.94 o 
   5  -4   2     1019.88      995.87     20.17 o 
   6  -4   2      862.95      820.16     18.90 o 
   7  -4   2       32.03       36.68      5.09 o 
   8  -4   2      129.56      141.74     12.55 o 
   9  -4   2       51.61       56.43      9.16 o 
  10  -4   2       95.06      102.29     12.61 o 
  -8  -3   2      109.69      156.85     18.53 o 
  -7  -3   2       60.02       73.75      9.60 o 
  -6  -3   2       76.13       96.25     10.65 o 
  -5  -3   2        2.40        6.08      4.01 o 
  -4  -3   2      266.38      259.25      7.98 o 
  -3  -3   2       24.13       16.16      2.29 o 
  -2  -3   2        2.35        8.59      5.94 o 
  -1  -3   2      369.38      385.56     11.29 o 
   0  -3   2     1271.63     1301.12     21.23 o 
   1  -3   2    28436.44    29875.46    350.82 o 
   2  -3   2      151.02      134.69      7.09 o 
   3  -3   2       17.71       12.93      2.66 o 
   4  -3   2        1.23        4.31      2.22 o 
   5  -3   2      426.01      396.87     11.57 o 
   6  -3   2      691.99      666.35     16.65 o 
   7  -3   2       56.33       58.06      6.36 o 
   8  -3   2        0.07        6.77      3.97 o 
   9  -3   2       31.99       42.94     12.38 o 
  -9  -2   2        2.10        1.60      7.65 o 
  -8  -2   2       52.56       82.29     14.11 o 
  -7  -2   2      506.97      510.17     25.78 o 
  -6  -2   2      281.64      276.92     11.51 o 
  -5  -2   2        2.02        3.41      2.39 o 
  -4  -2   2       47.24       40.41      3.74 o 
  -3  -2   2      738.59      726.58     13.08 o 
  -2  -2   2        7.96        9.63      1.52 o 
  -1  -2   2      480.53      433.80     19.21 o 
   0  -2   2    23942.36    24837.92    292.32 o 
   1  -2   2     7406.01     8045.59     97.71 o 
   2  -2   2        2.35        1.98      1.80 o 
   3  -2   2       99.36       86.49      5.48 o 
   4  -2   2       43.27       41.48      4.21 o 
   5  -2   2      409.13      379.93     11.37 o 
   6  -2   2      493.04      436.27     18.24 o 
   7  -2   2      168.12      171.37     12.21 o 
   8  -2   2       13.77       13.75      4.84 o 
   9  -2   2       74.60       59.90     13.69 o 
 -10  -1   2      111.41      110.55     18.07 o 
  -9  -1   2        9.00       20.22      8.55 o 
  -8  -1   2      229.34      224.79     20.16 o 
  -7  -1   2      636.58      617.39     15.86 o 
  -6  -1   2      260.84      236.66     18.86 o 
  -5  -1   2        4.73        5.87      2.98 o 
  -4  -1   2        4.13        0.72      1.81 o 
  -3  -1   2     1752.57     1755.60     25.03 o 
  -2  -1   2      545.06      584.80      9.83 o 
  -1  -1   2       46.39       61.73      2.57 o 
   0  -1   2       15.62       16.26      2.11 o 
   1  -1   2       17.00       22.43      2.28 o 
   2  -1   2        2.29        4.06      1.93 o 
   3  -1   2      242.54      226.57      7.18 o 
   4  -1   2     1817.31     2007.98     31.62 o 
   5  -1   2      255.69      241.13      9.14 o 
   6  -1   2      411.61      378.82     12.61 o 
   7  -1   2       57.38       65.21      7.01 o 
   8  -1   2        0.53       -2.76      5.20 o 
   9  -1   2      271.96      297.20     26.53 o 
 -10   0   2       71.76       76.49     14.90 o 
  -9   0   2      148.23      116.23     16.41 o 
  -8   0   2      286.62      233.47     13.52 o 
  -7   0   2       46.86       53.84      6.68 o 
  -6   0   2     2156.20     2210.68     34.52 o 
  -5   0   2      128.62      134.69      6.16 o 
  -4   0   2     3175.18     3544.01     46.93 o 
  -3   0   2      114.03      108.07      4.96 o 
  -2   0   2    10596.84    11093.26    131.96 o 
  -1   0   2      859.45      923.36     13.13 o 
   0   0   2     2227.79     2348.67     30.38 o 
   1   0   2     5219.15     5469.42     67.61 o 
   2   0   2     1940.16     1979.43     28.32 o 
   3   0   2     1333.90     1381.49     22.60 o 
   4   0   2       29.16       29.39      3.74 o 
   5   0   2     1092.95     1028.16     35.50 o 
   6   0   2      750.19      736.65     18.29 o 
   7   0   2       79.18       79.93      9.89 o 
   8   0   2      171.32      152.01     18.53 o 
   9   0   2        3.42        9.85      9.97 o 
 -10   1   2       83.50       58.30     13.12 o 
  -9   1   2        7.23       11.64      5.37 o 
  -8   1   2      225.63      244.18     14.00 o 
  -7   1   2      507.21      498.25     20.01 o 
  -6   1   2     1163.97     1179.43     21.25 o 
  -5   1   2      556.67      566.12     11.99 o 
  -4   1   2     2904.14     3140.92     41.79 o 
  -3   1   2     1558.46     1601.22     22.27 o 
  -2   1   2     1933.06     2105.35     27.60 o 
  -1   1   2     6813.69     7329.66     87.93 o 
   0   1   2     1706.99     1823.67     30.94 o 
   1   1   2     1745.77     1731.87     24.22 o 
   2   1   2     1871.52     1918.93     27.93 o 
   3   1   2     2761.55     2839.40     40.39 o 
   4   1   2      131.40      128.59      6.59 o 
   5   1   2      374.47      372.06     11.78 o 
   6   1   2      250.66      259.47     13.58 o 
   7   1   2      260.27      252.80     24.01 o 
   8   1   2       27.90       42.84      8.92 o 
 -11   2   2       73.36       83.62     16.53 o 
 -10   2   2      216.97      225.16     16.85 o 
  -9   2   2      111.67      125.77     14.42 o 
  -8   2   2      229.05      234.14     13.72 o 
  -7   2   2      451.42      377.57     30.19 o 
  -6   2   2      274.14      262.54      8.08 o 
  -5   2   2      566.19      569.62     11.73 o 
  -4   2   2       43.46       53.89      2.58 o 
  -3   2   2     2294.15     2419.64     40.99 o 
  -2   2   2      238.21      236.26      5.67 o 
  -1   2   2        2.70        0.79      1.23 o 
   0   2   2     2467.96     2706.04     44.64 o 
   1   2   2     1108.89     1101.23     17.08 o 
   2   2   2     2248.96     2279.80     32.72 o 
   3   2   2      465.90      435.96     12.03 o 
   4   2   2      201.76      217.84     17.29 o 
   5   2   2        3.74        3.55      4.15 o 
   6   2   2      658.36      677.42     23.25 o 
   7   2   2      287.71      252.21     15.63 o 
   8   2   2       13.76       15.17     10.49 o 
 -11   3   2      176.60      212.57     16.97 o 
 -10   3   2      254.64      264.70     30.83 o 
  -9   3   2      154.18      216.25     14.58 o 
  -8   3   2        0.32        5.27      4.66 o 
  -7   3   2      784.79      768.27     22.63 o 
  -6   3   2      502.81      473.65     10.83 o 
  -5   3   2      628.36      625.43     13.71 o 
  -4   3   2       58.58       66.96      3.16 o 
  -3   3   2      563.70      571.57     10.41 o 
  -2   3   2       53.90       55.99      3.22 o 
  -1   3   2     1934.23     1938.26     26.70 o 
   0   3   2      546.34      575.58     10.45 o 
   1   3   2      388.75      425.62     31.49 o 
   2   3   2      275.31      271.72      7.86 o 
   3   3   2      662.06      656.69     14.30 o 
   4   3   2       26.32       27.12      5.41 o 
   5   3   2        0.78        3.44      4.70 o 
   6   3   2      182.97      136.15     17.32 o 
   7   3   2      167.88      227.23     22.91 o 
 -11   4   2      119.57      110.75     26.50 o 
 -10   4   2      178.22      186.70     39.15 o 
  -9   4   2      638.52      658.21     23.66 o 
  -8   4   2     2372.43     2296.34     49.54 o 
  -7   4   2        2.05        4.06      3.74 o 
  -6   4   2      552.43      503.98     26.73 o 
  -5   4   2       51.45       56.44      5.49 o 
  -4   4   2      743.07      794.66     14.33 o 
  -3   4   2      493.10      614.68     14.19 o 
  -2   4   2      513.73      460.89      9.77 o 
  -1   4   2     1834.43     1951.20     35.50 o 
   0   4   2      745.88      844.79     20.95 o 
   1   4   2     2235.03     2378.94     33.84 o 
   2   4   2      527.52      486.61     51.51 o 
   3   4   2       38.37       42.28      9.52 o 
   4   4   2      164.34      136.99     10.53 o 
   5   4   2     1035.50     1003.86     42.76 o 
   6   4   2      166.24      172.14     20.67 o 
   7   4   2       84.59       86.98     18.07 o 
 -11   5   2       43.24       45.07     10.06 o 
 -10   5   2      735.71      680.41     27.68 o 
  -9   5   2      161.56      176.25     33.62 o 
  -8   5   2      904.60      874.34     27.05 o 
  -7   5   2      136.89      121.15     10.21 o 
  -6   5   2     1068.86      935.85     54.88 o 
  -5   5   2       14.57        6.69      2.09 o 
  -4   5   2      671.11      791.86     15.22 o 
  -3   5   2       60.91       53.20      6.97 o 
  -2   5   2     1431.87     1465.84     23.15 o 
  -1   5   2     1169.27     1230.21     20.27 o 
   0   5   2      588.85      644.95     13.01 o 
   1   5   2      145.25      115.97     23.38 o 
   2   5   2      123.92      125.30      9.87 o 
   3   5   2        7.40        1.42      3.71 o 
   4   5   2      701.31      702.92     35.48 o 
   5   5   2       19.68       32.06     10.88 o 
   6   5   2      164.05      182.69     22.39 o 
 -11   6   2      100.03      137.21     27.56 o 
 -10   6   2     1021.26     1012.02     33.18 o 
  -9   6   2      587.13      566.06     23.03 o 
  -8   6   2      497.66      460.19     23.74 o 
  -7   6   2      292.46      286.65     14.23 o 
  -6   6   2      380.80      363.46     21.74 o 
  -5   6   2     2401.87     2523.93     37.71 o 
  -4   6   2        0.17       -0.48      1.87 o 
  -3   6   2      169.93      162.40      9.34 o 
  -2   6   2       82.70       79.33      5.55 o 
  -1   6   2     1249.41     1185.24     20.75 o 
   0   6   2      323.09      341.49     35.62 o 
   1   6   2      104.34       97.41      8.06 o 
   2   6   2       33.79       29.15      5.71 o 
   3   6   2      234.74      239.44     21.76 o 
   4   6   2      119.06      137.11     18.95 o 
   5   6   2        2.45       -0.79      8.19 o 
 -11   7   2      186.08      191.82     17.28 o 
 -10   7   2      276.29      282.97     52.92 o 
  -9   7   2       87.84       91.36     14.32 o 
  -8   7   2       18.21        9.14      4.81 o 
  -7   7   2      287.70      301.54     14.90 o 
  -6   7   2      679.29      613.98     20.02 o 
  -5   7   2     1047.32     1054.85     20.63 o 
  -4   7   2      864.18      870.77     22.67 o 
  -3   7   2       31.26       32.44      5.29 o 
  -2   7   2      480.66      435.58     11.46 o 
  -1   7   2     1038.26     1069.16     26.27 o 
   0   7   2      193.21      205.31     10.83 o 
   1   7   2      172.26      202.76     18.37 o 
   2   7   2       74.24       84.89     14.84 o 
   3   7   2      327.57      304.78     25.78 o 
   4   7   2       82.79      103.02     18.04 o 
 -11   8   2       65.12       87.28     18.71 o 
 -10   8   2      144.63      124.11     13.83 o 
  -9   8   2      205.78      224.89     16.11 o 
  -8   8   2       27.23       29.96      6.79 o 
  -7   8   2        3.11        2.19      4.10 o 
  -6   8   2      246.70      242.72     12.66 o 
  -5   8   2     1143.57     1071.88     50.17 o 
  -4   8   2      299.35      291.72     10.10 o 
  -3   8   2       52.72       53.98      5.25 o 
  -2   8   2      420.59      423.07     26.35 o 
  -1   8   2      953.34      929.93     25.34 o 
   0   8   2       39.28       37.93     10.43 o 
   1   8   2       46.74       23.06      9.61 o 
   2   8   2      241.01      225.21     23.12 o 
   3   8   2      198.01      198.64     22.76 o 
   4   8   2       60.87       47.99     14.11 o 
 -11   9   2        9.60        2.56      6.92 o 
 -10   9   2      140.05      185.90     16.20 o 
  -9   9   2        7.41       16.46      6.39 o 
  -8   9   2        2.68        6.35      4.70 o 
  -7   9   2       18.26       18.31      5.99 o 
  -6   9   2      162.84      166.13     11.99 o 
  -5   9   2      161.65      170.43      8.86 o 
  -4   9   2        9.38        8.05      6.87 o 
  -3   9   2      148.05      154.49     10.71 o 
  -2   9   2       32.40       38.29      6.75 o 
  -1   9   2      177.50      196.29     19.58 o 
   0   9   2      110.73      107.23     16.71 o 
   1   9   2       91.55       66.97     14.36 o 
   2   9   2       13.85        8.34      9.76 o 
   3   9   2      121.64      133.76     21.64 o 
 -10  10   2      163.05      154.83     22.44 o 
  -9  10   2       57.27       71.41     11.47 o 
  -8  10   2      100.30      104.68     11.68 o 
  -7  10   2       41.85       37.99      7.60 o 
  -6  10   2      760.86      785.90     25.08 o 
  -5  10   2      321.36      320.45     15.09 o 
  -4  10   2       46.07       49.88      7.64 o 
  -3  10   2      128.51      126.52     10.70 o 
  -2  10   2      119.60      150.50     18.34 o 
  -1  10   2       72.34       81.42     14.57 o 
   0  10   2       75.21       81.66     16.62 o 
   1  10   2       18.58        5.95      9.49 o 
  -9  11   2      371.91      390.13     20.52 o 
  -8  11   2        2.85       21.40      7.77 o 
  -7  11   2       83.57       71.35      9.96 o 
  -6  11   2      563.84      556.80     30.37 o 
  -5  11   2      696.28      666.17     32.43 o 
  -4  11   2      116.34      140.32     16.83 o 
  -3  11   2        1.52        4.20      7.62 o 
  -2  11   2        1.60       14.54      9.19 o 
  -1  11   2      149.72      151.98     20.46 o 
   0  11   2      125.86      146.03     21.37 o 
  -8  12   2       95.72      114.07     12.80 o 
  -7  12   2       23.08       24.51     10.73 o 
  -6  12   2      141.58      126.57     17.68 o 
  -4  12   2      271.08      310.16     25.20 o 
  -3  12   2       22.81       23.39     11.24 o 
  -2  12   2       17.17       26.69     11.94 o 
   2 -13   3       73.88       79.78     17.04 o 
   3 -13   3        7.73       14.93      7.03 o 
   4 -13   3        4.40       -0.16      7.74 o 
   5 -13   3        5.35       10.50      6.20 o 
   0 -12   3       39.11       28.35     12.21 o 
   1 -12   3        0.07        8.22      9.55 o 
   2 -12   3      291.03      272.55     17.22 o 
   3 -12   3      204.80      207.13     15.37 o 
   4 -12   3       11.41       16.31      6.38 o 
   5 -12   3       50.98       40.26      8.44 o 
   6 -12   3       41.63       34.82     11.39 o 
   7 -12   3      224.26      172.35     23.12 o 
  -2 -11   3       26.16       34.06     12.36 o 
  -1 -11   3      411.44      381.36     28.14 o 
   0 -11   3       39.33       48.48     12.25 o 
   1 -11   3        5.78       12.22      8.14 o 
   2 -11   3      273.76      277.63     15.76 o 
   3 -11   3     1239.28     1188.35     33.77 o 
   4 -11   3      132.90      128.68     12.22 o 
   5 -11   3        5.52       12.48      8.64 o 
   6 -11   3      119.93      115.31     14.87 o 
   7 -11   3      471.71      435.77     20.97 o 
   8 -11   3      145.14      140.23     17.27 o 
  -3 -10   3       56.07       70.66     14.93 o 
  -2 -10   3      245.56      224.18     23.03 o 
  -1 -10   3      675.54      601.63     22.80 o 
   0 -10   3      730.20      608.59     27.44 o 
   1 -10   3       13.32       17.69      5.47 o 
   2 -10   3      703.69      669.24     50.53 o 
   3 -10   3      917.36      912.54     37.58 o 
   4 -10   3     1185.45     1151.74     59.88 o 
   5 -10   3       60.65       63.86      7.29 o 
   6 -10   3      258.53      266.40     14.59 o 
   7 -10   3      384.69      367.55     29.42 o 
   8 -10   3      286.69      253.46     21.76 o 
   9 -10   3       52.13       81.05     17.08 o 
  -4  -9   3      223.98      264.68     26.14 o 
  -3  -9   3        0.43        2.63      7.31 o 
  -2  -9   3      164.58      166.24     12.66 o 
  -1  -9   3        1.91        9.47      4.50 o 
   0  -9   3      327.30      353.71     15.99 o 
   1  -9   3        7.26       18.13      8.27 o 
   2  -9   3      203.95      197.37     12.67 o 
   3  -9   3      281.59      264.08     10.40 o 
   4  -9   3        8.22       11.69      3.80 o 
   5  -9   3      124.67      155.03     10.95 o 
   6  -9   3      182.09      163.34     10.28 o 
   7  -9   3       95.83       94.83      8.64 o 
   8  -9   3       24.58       35.63     19.86 o 
   9  -9   3      267.94      319.72     20.88 o 
  -5  -8   3       94.61       80.00     15.87 o 
  -4  -8   3      268.49      242.83     23.36 o 
  -3  -8   3       24.64       30.54      6.52 o 
  -2  -8   3      103.56       87.52     12.42 o 
  -1  -8   3      406.83      386.35     24.93 o 
   0  -8   3      278.93      284.04     13.56 o 
   1  -8   3       32.26       33.45      6.09 o 
   2  -8   3      304.55      306.83     10.32 o 
   3  -8   3      387.83      386.17     25.34 o 
   4  -8   3      250.60      225.96     15.79 o 
   5  -8   3       17.36       22.98      5.85 o 
   6  -8   3      117.22      118.83      8.56 o 
   7  -8   3      348.76      357.05     13.91 o 
   8  -8   3      186.55      186.65     15.40 o 
   9  -8   3      164.05      179.13     16.48 o 
  -6  -7   3       20.80       26.35     11.24 o 
  -5  -7   3       13.97       30.61      9.85 o 
  -4  -7   3      335.46      320.61     15.78 o 
  -3  -7   3      176.66      158.12     11.61 o 
  -2  -7   3      186.73      193.63     11.93 o 
  -1  -7   3      128.89      119.77      9.48 o 
   0  -7   3       93.32       88.36      8.30 o 
   1  -7   3      391.40      357.91     10.17 o 
   2  -7   3       17.99       19.95      3.34 o 
   3  -7   3      173.38      160.98      8.35 o 
   4  -7   3       84.27       85.42      7.47 o 
   5  -7   3      120.24      119.83      7.87 o 
   6  -7   3       92.71       91.78      7.70 o 
   7  -7   3      295.82      310.63     12.98 o 
   8  -7   3      300.26      287.93     32.93 o 
   9  -7   3      137.81      170.19     15.64 o 
  -7  -6   3       23.07       27.65     11.09 o 
  -6  -6   3        0.70        1.03      6.32 o 
  -5  -6   3      924.66      901.90     27.77 o 
  -4  -6   3      789.98      784.89     24.41 o 
  -3  -6   3       10.12        4.85      4.03 o 
  -2  -6   3       53.58       54.02      6.76 o 
  -1  -6   3     1108.99     1123.88     27.38 o 
   0  -6   3     1116.43     1171.21     20.01 o 
   1  -6   3      350.26      350.53      9.71 o 
   2  -6   3      773.66      831.08     44.14 o 
   3  -6   3      122.79      108.83      6.70 o 
   4  -6   3       42.79       28.27      4.11 o 
   5  -6   3      146.75      147.95      8.26 o 
   6  -6   3       96.53      104.46      7.85 o 
   7  -6   3      124.78      113.24      8.74 o 
   8  -6   3        2.77        6.25      8.55 o 
   9  -6   3       10.44       12.97      6.51 o 
  -7  -5   3        0.21       -0.81      5.00 o 
  -6  -5   3      314.26      329.07     16.09 o 
  -5  -5   3     1290.25     1315.26     33.70 o 
  -4  -5   3     1309.72     1323.84     47.49 o 
  -3  -5   3       55.80       47.57      9.34 o 
  -2  -5   3       48.55       41.66      5.78 o 
  -1  -5   3     1574.23     1612.85     33.64 o 
   0  -5   3     1823.73     1957.29     28.92 o 
   1  -5   3     1352.99     1431.23     23.40 o 
   2  -5   3      815.88      820.44     16.38 o 
   3  -5   3        5.39        3.67      3.69 o 
   4  -5   3     2202.81     2154.70     34.77 o 
   5  -5   3      216.31      184.89      8.75 o 
   6  -5   3       55.92       54.45      5.97 o 
   7  -5   3       57.57       53.40      6.46 o 
   8  -5   3      769.92      782.83     42.25 o 
   9  -5   3      368.04      392.26     39.12 o 
  -8  -4   3       22.99       27.68     16.53 o 
  -7  -4   3      148.42      155.62     13.78 o 
  -6  -4   3       93.00       99.18      9.82 o 
  -5  -4   3      293.25      309.43     14.12 o 
  -4  -4   3      724.70      735.68     21.34 o 
  -3  -4   3     1152.28     1181.41     27.34 o 
  -2  -4   3      234.84      255.48     10.94 o 
  -1  -4   3      163.38      133.44      7.51 o 
   0  -4   3     4446.43     4682.32     60.21 o 
   1  -4   3     4062.35     4369.06     57.36 o 
   2  -4   3      161.15      157.65     12.58 o 
   3  -4   3       97.95       82.78      5.86 o 
   4  -4   3      765.62      691.98     15.84 o 
   5  -4   3      335.37      284.80     14.26 o 
   6  -4   3       43.86       45.09      5.67 o 
   7  -4   3       30.85       40.87      5.88 o 
   8  -4   3       61.83       79.52     13.53 o 
   9  -4   3       14.52       33.83      8.55 o 
  -9  -3   3      376.52      390.76     28.74 o 
  -8  -3   3      137.42      117.65     18.28 o 
  -7  -3   3        4.90        3.55     12.19 o 
  -6  -3   3        1.47        6.69      4.00 o 
  -5  -3   3      776.17      795.20     22.46 o 
  -4  -3   3     2386.55     2527.65     36.29 o 
  -3  -3   3      521.36      542.31     10.30 o 
  -2  -3   3       12.05       14.60      3.49 o 
  -1  -3   3       85.11       93.96      3.90 o 
   0  -3   3     3399.23     3552.52     46.36 o 
   1  -3   3        2.58        4.04      2.35 o 
   2  -3   3       93.53      102.84      5.21 o 
   3  -3   3      225.91      204.90      7.48 o 
   4  -3   3       44.26       44.33      4.96 o 
   5  -3   3      751.69      714.27     17.03 o 
   6  -3   3        1.75        1.96      3.13 o 
   7  -3   3      198.28      199.88     10.72 o 
   8  -3   3        1.34        3.35      4.07 o 
   9  -3   3       21.33       60.44     15.17 o 
  -9  -2   3       58.48       64.86     14.29 o 
  -8  -2   3      350.58      373.63     25.96 o 
  -7  -2   3       42.69       56.05      8.35 o 
  -6  -2   3       96.13      104.52      8.33 o 
  -5  -2   3       51.36       72.28      5.00 o 
  -4  -2   3     1140.22     1263.79     20.74 o 
  -3  -2   3     1497.54     1591.32     23.44 o 
  -2  -2   3        9.52        9.70      1.71 o 
  -1  -2   3      117.91      114.07      4.08 o 
   0  -2   3     1119.99     1283.80     19.35 o 
   1  -2   3     2506.48     2482.24     34.26 o 
   2  -2   3       57.73       62.50      4.23 o 
   3  -2   3      130.60      136.60      7.47 o 
   4  -2   3      503.63      478.72     15.18 o 
   5  -2   3      602.75      553.87     26.79 o 
   6  -2   3       20.00       21.19      4.46 o 
   7  -2   3       19.87       21.67      4.88 o 
   8  -2   3       65.26       75.78     10.15 o 
   9  -2   3       91.41      102.30     18.34 o 
 -10  -1   3       25.68       50.98     13.09 o 
  -9  -1   3      468.17      460.94     29.01 o 
  -8  -1   3      933.73      812.53     37.32 o 
  -7  -1   3       30.36       28.43      4.50 o 
  -6  -1   3        0.43       -2.40      8.00 o 
  -5  -1   3      116.06       98.08      5.31 o 
  -4  -1   3       54.80       30.56      3.05 o 
  -3  -1   3       79.96       65.41      3.44 o 
  -2  -1   3        1.30       -2.05      1.37 o 
  -1  -1   3        0.77       -0.31      1.49 o 
   0  -1   3     6282.54     7104.71     86.89 o 
   1  -1   3       41.41       66.35      3.78 o 
   2  -1   3       37.44       30.83      3.30 o 
   3  -1   3      392.31      369.14     10.04 o 
   4  -1   3       46.41       36.01      4.29 o 
   5  -1   3       49.12       48.06      5.49 o 
   6  -1   3       23.57       23.96      4.66 o 
   7  -1   3       29.72       35.82      7.27 o 
   8  -1   3      198.29      229.81     16.22 o 
 -10   0   3       40.61       41.49     11.33 o 
  -9   0   3      244.67      282.33     23.78 o 
  -8   0   3       67.26       83.13      9.05 o 
  -7   0   3      321.61      280.94     12.51 o 
  -6   0   3      121.44      140.63      6.70 o 
  -5   0   3     1512.96     1599.32     25.01 o 
  -4   0   3     8698.35     9446.79    115.16 o 
  -3   0   3      327.36      323.91      7.15 o 
  -2   0   3      418.53      399.62      7.80 o 
  -1   0   3      578.60      598.26     10.34 o 
   0   0   3    26617.76    27352.83    321.27 o 
   1   0   3     2764.32     2757.37     37.14 o 
   2   0   3      202.98      187.24      6.37 o 
   3   0   3       13.09       14.38      2.75 o 
   4   0   3     1253.85     1247.79     23.22 o 
   5   0   3      879.33      863.40     19.43 o 
   6   0   3       21.39       18.74      5.94 o 
   7   0   3        7.19       13.21      7.09 o 
   8   0   3        5.23        4.76      6.33 o 
 -11   1   3      115.38      121.55     18.80 o 
 -10   1   3      116.29      115.23     17.56 o 
  -9   1   3      637.87      562.86     53.02 o 
  -8   1   3        3.03       12.11      4.98 o 
  -7   1   3        6.85       12.07      4.03 o 
  -6   1   3       38.21       47.04      3.97 o 
  -5   1   3      375.17      340.07      8.91 o 
  -4   1   3     5860.55     6198.07     77.33 o 
  -3   1   3     4522.65     4761.54     59.68 o 
  -2   1   3      358.52      392.68      7.77 o 
  -1   1   3     1990.79     2173.50     29.07 o 
   0   1   3     1350.98     1331.22     19.34 o 
   1   1   3     4337.10     4453.24     57.18 o 
   2   1   3      205.88      194.48      6.29 o 
   3   1   3      540.34      550.74     12.74 o 
   4   1   3      219.79      203.37     20.26 o 
   5   1   3      354.10      320.16     27.32 o 
   6   1   3      151.55      187.14     13.52 o 
   7   1   3        6.83       13.49      6.86 o 
   8   1   3        0.76       -1.27      6.30 o 
 -11   2   3       27.44       43.49     12.30 o 
 -10   2   3       28.15       21.22      6.76 o 
  -9   2   3      276.23      289.17     15.65 o 
  -8   2   3      281.49      293.17     32.17 o 
  -7   2   3      108.14       96.08      8.67 o 
  -6   2   3        0.18       -2.39      2.31 o 
  -5   2   3      240.41      243.85     10.17 o 
  -4   2   3     9775.98    10536.30    158.12 o 
  -3   2   3     3847.17     4118.22     52.40 o 
  -2   2   3        0.72        2.07      1.64 o 
  -1   2   3      246.72      244.01      5.81 o 
   0   2   3      777.44      784.55     18.20 o 
   1   2   3     2546.95     2524.32     45.06 o 
   2   2   3      871.00      887.21     16.10 o 
   3   2   3       16.58       18.35      4.48 o 
   4   2   3        4.12        2.24      3.99 o 
   5   2   3       84.12       75.11      9.22 o 
   6   2   3      366.72      335.76     16.86 o 
   7   2   3       18.04       28.29      7.92 o 
 -11   3   3      270.35      293.37     19.08 o 
 -10   3   3        0.93        1.25      5.05 o 
  -9   3   3       35.94       50.51      8.28 o 
  -8   3   3      231.55      236.85     14.05 o 
  -7   3   3      683.24      637.02     20.41 o 
  -6   3   3      225.24      214.66     15.38 o 
  -5   3   3     1067.86     1097.18     25.10 o 
  -4   3   3     2344.47     2404.28     43.12 o 
  -3   3   3      437.57      438.63      9.68 o 
  -2   3   3       26.47       24.12      4.39 o 
  -1   3   3      106.94      118.76      4.51 o 
   0   3   3     2138.03     2382.74     50.35 o 
   1   3   3      910.51      923.56     22.42 o 
   2   3   3      155.51      157.86      9.55 o 
   3   3   3       15.72       15.45      8.16 o 
   4   3   3       14.15       12.73      5.14 o 
   5   3   3      920.59      863.68     26.88 o 
   6   3   3      209.03      203.21     14.67 o 
   7   3   3      125.93      136.87     19.86 o 
 -11   4   3       37.15       44.39      9.30 o 
 -10   4   3       75.82       66.61     23.89 o 
  -9   4   3       18.24       22.35      6.36 o 
  -8   4   3      211.40      159.92     11.83 o 
  -7   4   3       41.04       45.06     15.31 o 
  -6   4   3      629.58      607.05     22.27 o 
  -5   4   3      772.88      792.36     30.72 o 
  -4   4   3      200.73      261.59      6.98 o 
  -3   4   3       46.09       34.89      3.05 o 
  -2   4   3      527.96      493.52     10.24 o 
  -1   4   3     3262.44     3705.23     48.82 o 
   0   4   3      921.05      954.98     22.94 o 
   1   4   3      845.43      865.24     22.70 o 
   2   4   3       74.65       72.51     18.95 o 
   3   4   3       63.10       64.66      7.97 o 
   4   4   3      140.62      136.06     11.40 o 
   5   4   3      272.26      253.50     23.30 o 
   6   4   3       44.96       68.39     15.78 o 
 -11   5   3       63.15       73.40     11.18 o 
 -10   5   3       39.81       52.01      9.85 o 
  -9   5   3      286.46      298.66     16.43 o 
  -8   5   3     1594.77     1599.79     38.97 o 
  -7   5   3      321.50      337.36     15.23 o 
  -6   5   3      233.29      199.74     10.93 o 
  -5   5   3       36.36       39.47      3.89 o 
  -4   5   3     2246.02     2460.34     35.65 o 
  -3   5   3      380.73      361.36      9.26 o 
  -2   5   3        7.53        4.96      1.88 o 
  -1   5   3        4.65        1.15      1.70 o 
   0   5   3      292.08      281.35     11.93 o 
   1   5   3      353.61      343.82     13.86 o 
   2   5   3      743.61      655.66    106.36 o 
   3   5   3      207.49      180.62     22.11 o 
   4   5   3       66.05       40.38     11.18 o 
   5   5   3       63.12       58.60     14.23 o 
 -11   6   3      473.08      498.16     23.70 o 
 -10   6   3      108.38      117.11     12.99 o 
  -9   6   3       73.71       66.56      9.49 o 
  -8   6   3      357.50      359.03     16.66 o 
  -7   6   3      604.19      624.45     20.96 o 
  -6   6   3      562.38      481.37     17.05 o 
  -5   6   3       72.96       71.51      4.91 o 
  -4   6   3     1123.51     1065.01     19.56 o 
  -3   6   3      852.97      842.58     16.73 o 
  -2   6   3      141.40      133.26      5.91 o 
  -1   6   3      820.57      839.67     22.21 o 
   0   6   3      252.87      251.83     12.01 o 
   1   6   3      827.10      820.40     23.92 o 
   2   6   3      872.78      902.81     26.56 o 
   3   6   3      180.35      198.49     21.09 o 
   4   6   3        1.28        8.49      8.89 o 
   5   6   3      238.23      261.44     26.63 o 
 -11   7   3      355.72      394.18     21.86 o 
 -10   7   3      106.69      127.96     13.86 o 
  -9   7   3       97.43       87.42     10.87 o 
  -8   7   3      321.63      332.57     23.53 o 
  -7   7   3      399.93      397.95     22.91 o 
  -6   7   3      468.14      473.89     26.94 o 
  -5   7   3       87.38       96.85      6.12 o 
  -4   7   3      159.13      156.66      7.89 o 
  -3   7   3      316.27      286.51      9.39 o 
  -2   7   3      383.34      379.45     14.41 o 
  -1   7   3      194.06      186.97     10.65 o 
   0   7   3        1.81        6.35      4.47 o 
   1   7   3      329.42      346.99     20.67 o 
   2   7   3      305.41      288.95     25.11 o 
   3   7   3       99.10       78.94     15.65 o 
   4   7   3        0.01        2.60      9.37 o 
 -11   8   3       40.97       36.52     11.64 o 
 -10   8   3       64.03       73.84     11.01 o 
  -9   8   3       12.95       15.80      6.04 o 
  -8   8   3      219.70      207.10     14.63 o 
  -7   8   3      526.59      458.75     18.39 o 
  -6   8   3      551.86      534.15     22.00 o 
  -5   8   3      895.21      920.47     30.66 o 
  -4   8   3      499.22      489.39     13.33 o 
  -3   8   3     2368.74     2371.84     47.77 o 
  -2   8   3      845.27      848.55     28.00 o 
  -1   8   3      229.11      254.32     13.53 o 
   0   8   3       28.56       23.06      9.19 o 
   1   8   3      926.54      856.11     41.04 o 
   2   8   3      390.96      375.80     28.80 o 
   3   8   3       58.98       54.58     15.17 o 
 -11   9   3      213.54      265.57     19.99 o 
 -10   9   3      231.33      227.11     17.17 o 
  -9   9   3        5.41        5.51      7.78 o 
  -8   9   3       21.44       21.61      6.48 o 
  -7   9   3       65.26       64.92      8.73 o 
  -6   9   3     1080.70     1035.90     69.95 o 
  -5   9   3        0.26        3.92      4.39 o 
  -4   9   3       15.85       18.59      5.40 o 
  -3   9   3        7.20        2.79      4.37 o 
  -2   9   3       79.09       83.50     13.51 o 
  -1   9   3       20.57       15.68      8.31 o 
   0   9   3        0.38       -0.79      7.28 o 
   1   9   3      105.51      140.86     20.55 o 
   2   9   3       58.80       53.82     15.05 o 
 -10  10   3      207.62      219.19     17.54 o 
  -9  10   3        1.90        9.76      5.96 o 
  -8  10   3        7.24        9.22      8.16 o 
  -7  10   3       36.47       40.98      7.31 o 
  -6  10   3      290.04      289.37     21.55 o 
  -5  10   3       55.79       57.24     12.18 o 
  -4  10   3      144.03      149.91     11.66 o 
  -3  10   3        9.40       15.62      5.60 o 
  -2  10   3       58.09       72.05     13.96 o 
  -1  10   3       50.07       54.28     13.18 o 
   0  10   3      152.12      147.57     20.76 o 
   1  10   3       59.77       74.04     16.98 o 
  -9  11   3       88.19      101.47     12.52 o 
  -8  11   3       15.92       21.06     10.43 o 
  -7  11   3       34.73       31.49     10.52 o 
  -6  11   3       33.40       42.79     12.09 o 
  -5  11   3      349.87      388.62     25.54 o 
  -4  11   3       28.46       28.02     12.63 o 
  -3  11   3      116.98      141.32     18.10 o 
  -2  11   3       59.45       96.19     16.86 o 
  -1  11   3      102.19      115.29     18.47 o 
  -8  12   3       23.96       28.59     12.09 o 
  -7  12   3        2.38        6.01      8.46 o 
  -6  12   3      214.99      240.83     23.30 o 
  -3  12   3      126.51      154.04     20.70 o 
   2 -13   4       37.83       36.06      8.76 o 
   3 -13   4       25.75       41.03     17.94 o 
   4 -13   4       18.82       27.16      7.98 o 
   5 -13   4        1.05        7.34      6.63 o 
  -1 -12   4       73.49       43.00     13.75 o 
   0 -12   4       16.68       -1.24      9.10 o 
   1 -12   4      191.86      188.22     15.42 o 
   2 -12   4      204.20      207.60     31.14 o 
   3 -12   4       11.59       13.26      7.07 o 
   4 -12   4       25.78       26.37      7.93 o 
   5 -12   4        3.40        8.05      6.14 o 
   6 -12   4      187.81      174.58     15.48 o 
   7 -12   4       51.91       57.69     16.17 o 
  -2 -11   4      321.75      285.14     27.14 o 
  -1 -11   4      110.08      103.01     27.32 o 
   0 -11   4        9.66        9.69      7.18 o 
   1 -11   4      362.31      326.55     17.12 o 
   2 -11   4      226.75      219.57     23.39 o 
   3 -11   4      305.68      301.37     16.91 o 
   4 -11   4       59.81       55.10      8.95 o 
   5 -11   4      130.58      134.25     18.06 o 
   6 -11   4      144.13      148.65     11.05 o 
   7 -11   4      165.52      172.97     15.32 o 
  -4 -10   4       35.23       48.20     14.11 o 
  -3 -10   4      367.21      362.72     29.89 o 
  -2 -10   4      610.68      555.46     22.85 o 
  -1 -10   4        4.88        7.28      4.78 o 
   0 -10   4        0.15        0.12      4.47 o 
   1 -10   4      391.37      372.35     19.64 o 
   2 -10   4      883.71      861.44     27.50 o 
   3 -10   4      211.68      184.35     21.22 o 
   4 -10   4       10.36       14.84      5.72 o 
   5 -10   4      224.30      222.00     12.45 o 
   6 -10   4      361.42      351.07     14.35 o 
   7 -10   4      162.44      175.19     11.83 o 
   8 -10   4        3.12        2.93      8.87 o 
  -5  -9   4      111.47      123.06     20.19 o 
  -4  -9   4      107.81       95.65     16.80 o 
  -3  -9   4      326.38      319.39     16.72 o 
  -2  -9   4      130.87      133.77     11.94 o 
  -1  -9   4       14.63       13.58      7.92 o 
   0  -9   4       77.53       77.87      9.32 o 
   1  -9   4      192.40      193.18     13.12 o 
   2  -9   4      415.54      448.72     18.31 o 
   3  -9   4       77.41       73.43     13.00 o 
   4  -9   4       33.20       30.90      6.13 o 
   5  -9   4        0.36        1.67      3.27 o 
   6  -9   4      312.48      329.81     13.70 o 
   7  -9   4      241.94      260.82     13.28 o 
   8  -9   4       97.68      121.66     13.61 o 
  -6  -8   4       21.45       26.41     11.03 o 
  -5  -8   4       56.33       67.88     14.57 o 
  -4  -8   4       25.33       25.03      6.38 o 
  -3  -8   4      197.24      206.19     14.01 o 
  -2  -8   4       74.18       69.55     17.85 o 
  -1  -8   4       68.64       79.06     17.21 o 
   0  -8   4       29.48       25.49      9.78 o 
   1  -8   4      208.56      216.77     12.46 o 
   2  -8   4      315.43      295.25     12.19 o 
   3  -8   4      307.04      315.20     11.48 o 
   4  -8   4       15.34       16.12      7.32 o 
   5  -8   4       33.42       32.71      6.54 o 
   6  -8   4      341.33      305.89     14.92 o 
   7  -8   4      174.41      196.53     11.56 o 
   8  -8   4       78.03       84.20     11.42 o 
   9  -8   4        0.96       -3.97      5.77 o 
  -6  -7   4        2.17       13.51      9.31 o 
  -5  -7   4      131.87      138.78     12.38 o 
  -4  -7   4        8.94        4.28      4.66 o 
  -3  -7   4      290.31      273.06     13.88 o 
  -2  -7   4        2.28        3.85      3.69 o 
  -1  -7   4        2.87        1.85      3.43 o 
   0  -7   4       76.10       74.69      8.06 o 
   1  -7   4        9.51       19.13      3.48 o 
   2  -7   4     2109.57     2086.07     40.92 o 
   3  -7   4      164.39      164.65     11.57 o 
   4  -7   4      106.79      106.21      7.57 o 
   5  -7   4        0.14        0.96      2.80 o 
   6  -7   4      400.67      420.87     16.56 o 
   7  -7   4      263.23      276.55     17.82 o 
   8  -7   4        0.37        2.31      5.52 o 
   9  -7   4        0.16        1.60      6.19 o 
  -7  -6   4      139.51      194.51     15.73 o 
  -6  -6   4       81.49       69.80      9.87 o 
  -5  -6   4      682.30      687.38     25.20 o 
  -4  -6   4      467.99      484.00     18.57 o 
  -3  -6   4       47.20       46.38      6.86 o 
  -2  -6   4        6.08       11.18      4.67 o 
  -1  -6   4      610.26      604.06     18.96 o 
   0  -6   4     1072.06     1114.26     19.83 o 
   1  -6   4      492.63      488.84     12.16 o 
   2  -6   4     2905.09     2911.10     54.75 o 
   3  -6   4      117.27      113.84      6.98 o 
   4  -6   4        9.57        9.11      3.24 o 
   5  -6   4      197.89      182.54     13.76 o 
   6  -6   4      156.09      163.90     14.09 o 
   7  -6   4      198.92      214.36     13.17 o 
   8  -6   4       12.72        7.27      4.84 o 
   9  -6   4      110.66      118.77     14.01 o 
  -8  -5   4        2.06       37.75     26.44 o 
  -7  -5   4      178.85      184.63     13.96 o 
  -6  -5   4     1078.30     1149.52     38.99 o 
  -5  -5   4       17.45       27.33      6.17 o 
  -4  -5   4      259.18      258.77     20.40 o 
  -3  -5   4      216.35      182.75     12.68 o 
  -2  -5   4     1653.56     1529.86     33.66 o 
  -1  -5   4      213.71      187.28      5.44 o 
   0  -5   4        7.54        7.30      2.18 o 
   1  -5   4     6287.24     6677.39     85.86 o 
   2  -5   4     1449.31     1511.73     27.33 o 
   3  -5   4      839.45      821.30     17.90 o 
   4  -5   4     1562.44     1521.02     27.84 o 
   5  -5   4      175.57      171.60      9.16 o 
   6  -5   4       41.44       33.60      6.05 o 
   7  -5   4      529.98      519.58     16.82 o 
   8  -5   4      802.05      831.19     23.07 o 
   9  -5   4      108.70      124.26     14.01 o 
  -9  -4   4      110.27       86.49     20.16 o 
  -8  -4   4       79.95       77.67     23.45 o 
  -7  -4   4       58.26       71.09      9.10 o 
  -6  -4   4      569.02      547.75     20.06 o 
  -5  -4   4     1382.18     1381.96     33.38 o 
  -4  -4   4      107.73      123.52     11.73 o 
  -3  -4   4      342.08      307.77     12.33 o 
  -2  -4   4     1294.49     1303.45     28.79 o 
  -1  -4   4     3702.10     3850.03     50.81 o 
   0  -4   4      417.44      361.39      9.07 o 
   1  -4   4     1199.67     1278.93     21.88 o 
   2  -4   4      872.82      846.35     17.06 o 
   3  -4   4      247.47      220.42     13.05 o 
   4  -4   4      790.62      768.42     17.70 o 
   5  -4   4      628.70      621.92     16.61 o 
   6  -4   4      187.76      190.68     12.39 o 
   7  -4   4       84.87       83.54      8.22 o 
   8  -4   4        1.69        5.59      4.71 o 
   9  -4   4       34.87       54.04     15.26 o 
  -9  -3   4      298.36      308.89     28.26 o 
  -8  -3   4       29.45       44.46     17.95 o 
  -7  -3   4       38.12       37.06      6.71 o 
  -6  -3   4        2.28       -1.29      3.67 o 
  -5  -3   4     1645.86     1682.78     36.83 o 
  -4  -3   4      701.71      713.66     19.82 o 
  -3  -3   4      725.29      760.65     13.26 o 
  -2  -3   4       60.93       49.62      2.95 o 
  -1  -3   4     1552.30     1568.78     23.55 o 
   0  -3   4     1490.48     1519.85     23.60 o 
   1  -3   4        4.78        3.69      2.11 o 
   2  -3   4     1617.66     1655.29     26.90 o 
   3  -3   4      341.94      319.85      9.97 o 
   4  -3   4     1698.04     1755.57     34.81 o 
   5  -3   4      216.78      216.48     13.55 o 
   6  -3   4      421.20      423.64     14.17 o 
   7  -3   4      234.05      235.58     12.01 o 
   8  -3   4       73.19       64.92     10.02 o 
 -10  -2   4       90.52       88.85     16.98 o 
  -9  -2   4      212.02      244.82     24.15 o 
  -8  -2   4      103.58       73.80     17.04 o 
  -7  -2   4       42.87       34.06      8.37 o 
  -6  -2   4      380.18      410.68     21.19 o 
  -5  -2   4      734.05      772.52     15.58 o 
  -4  -2   4      107.07      102.81      6.94 o 
  -3  -2   4      196.55      187.37      5.75 o 
  -2  -2   4      472.62      432.67      9.08 o 
  -1  -2   4      243.18      235.49      7.39 o 
   0  -2   4        8.20       12.58      2.45 o 
   1  -2   4       41.00       41.33      3.77 o 
   2  -2   4      233.40      232.48      7.76 o 
   3  -2   4     1363.17     1350.83     23.98 o 
   4  -2   4      170.45      169.23      8.01 o 
   5  -2   4        0.32        2.78      3.05 o 
   6  -2   4      148.89      144.40     11.65 o 
   7  -2   4      266.03      254.98     15.99 o 
   8  -2   4      281.82      256.29     17.14 o 
 -10  -1   4       91.96      113.81     18.50 o 
  -9  -1   4      584.62      548.55     32.37 o 
  -8  -1   4      685.23      574.27     32.10 o 
  -7  -1   4       86.10       46.99     15.47 o 
  -6  -1   4       71.19       75.88      5.33 o 
  -5  -1   4      426.14      381.34     11.27 o 
  -4  -1   4       25.61       17.52      2.55 o 
  -3  -1   4      248.60      243.78      6.69 o 
  -2  -1   4       88.00       97.36      4.19 o 
  -1  -1   4      222.04      253.73      6.85 o 
   0  -1   4      743.45      854.24     14.95 o 
   1  -1   4      271.85      280.05     10.16 o 
   2  -1   4       60.00       55.58      4.33 o 
   3  -1   4      691.85      649.22     14.84 o 
   4  -1   4      178.85      185.78      8.40 o 
   5  -1   4        3.75        3.18      3.25 o 
   6  -1   4       27.20       23.23      7.06 o 
   7  -1   4      363.03      350.79     17.95 o 
   8  -1   4      162.27      177.68     17.86 o 
 -10   0   4      297.72      284.32     25.60 o 
  -9   0   4       35.03       54.67     12.48 o 
  -8   0   4       13.52       32.12      6.41 o 
  -7   0   4       62.81       56.96      7.25 o 
  -6   0   4      879.12      832.74     19.89 o 
  -5   0   4     1858.47     1923.46     41.72 o 
  -4   0   4     3913.08     4246.90     55.05 o 
  -3   0   4      177.44      173.16      5.36 o 
  -2   0   4        6.08        7.65      1.97 o 
  -1   0   4      811.78      838.96     14.38 o 
   0   0   4    11842.32    12198.10    147.14 o 
   1   0   4      354.36      358.07     12.48 o 
   2   0   4      684.56      674.40     14.09 o 
   3   0   4      196.55      184.46      7.30 o 
   4   0   4      903.07      861.55     18.92 o 
   5   0   4        5.09        3.26      4.83 o 
   6   0   4       62.77       58.60      9.15 o 
   7   0   4       87.55       84.88     11.35 o 
   8   0   4       25.97       54.84     10.51 o 
 -11   1   4       34.37       29.28     12.00 o 
 -10   1   4      446.43      446.82     29.68 o 
  -9   1   4      750.24      754.46     44.94 o 
  -8   1   4      458.08      438.26     17.47 o 
  -7   1   4      162.35      153.99     10.20 o 
  -6   1   4      987.79      937.83     24.24 o 
  -5   1   4     1743.19     1737.99     25.88 o 
  -4   1   4     1007.72     1011.04     16.24 o 
  -3   1   4      349.07      323.70     12.23 o 
  -2   1   4        0.77        0.21      1.67 o 
  -1   1   4     1406.35     1366.64     20.55 o 
   0   1   4     4765.22     5033.19     64.15 o 
   1   1   4      376.94      375.74     12.89 o 
   2   1   4       70.00       67.19      4.33 o 
   3   1   4      371.02      351.97     49.67 o 
   4   1   4        1.36        0.57      4.16 o 
   5   1   4       98.46      116.59     11.16 o 
   6   1   4        1.20        0.61      5.13 o 
   7   1   4       15.70       15.80      7.45 o 
 -11   2   4        3.63       12.81      8.58 o 
 -10   2   4       62.39       80.63     20.25 o 
  -9   2   4     1598.05     1511.33     38.41 o 
  -8   2   4     1622.30     1579.93     89.61 o 
  -7   2   4      122.74      126.28     24.68 o 
  -6   2   4      177.80      170.40      9.59 o 
  -5   2   4     1640.60     1644.81     33.47 o 
  -4   2   4     1844.45     1937.59     36.72 o 
  -3   2   4      215.37      223.39      6.85 o 
  -2   2   4       20.51       22.55      2.96 o 
  -1   2   4     1605.74     1610.59     23.67 o 
   0   2   4     2890.46     3056.97     53.32 o 
   1   2   4      637.59      594.81     17.43 o 
   2   2   4      156.93      147.25      9.71 o 
   3   2   4       28.07       27.84      5.52 o 
   4   2   4        2.73       12.28      5.37 o 
   5   2   4      184.33      196.59     14.05 o 
   6   2   4        4.21        0.44      5.56 o 
   7   2   4       62.25       62.55     10.80 o 
 -11   3   4       26.37       17.99      7.70 o 
 -10   3   4       82.10       80.51     10.72 o 
  -9   3   4     1407.77     1359.20     36.03 o 
  -8   3   4        4.89       10.99      4.86 o 
  -7   3   4      119.02      107.59     13.60 o 
  -6   3   4       49.85       29.72      5.15 o 
  -5   3   4      488.14      401.73     19.31 o 
  -4   3   4      140.25      120.84      4.63 o 
  -3   3   4        4.68        1.78      1.72 o 
  -2   3   4       49.49       35.36      2.97 o 
  -1   3   4      484.90      476.45     14.15 o 
   0   3   4     1293.80     1228.29     36.90 o 
   1   3   4      948.51     1021.06     25.35 o 
   2   3   4       13.32       11.36      4.43 o 
   3   3   4      221.86      198.22     12.38 o 
   4   3   4      648.88      639.20     41.87 o 
   5   3   4      807.12      762.41     25.99 o 
   6   3   4      105.51       97.10     14.17 o 
 -11   4   4        3.77       11.94      7.19 o 
 -10   4   4        5.87        6.74      5.10 o 
  -9   4   4      170.20      191.80     27.41 o 
  -8   4   4      294.38      306.35     14.96 o 
  -7   4   4       44.72       35.19      6.02 o 
  -6   4   4      200.71      197.89     10.99 o 
  -5   4   4      148.56      105.64      7.81 o 
  -4   4   4     1390.67     1419.20     22.59 o 
  -3   4   4      769.29      735.67     18.27 o 
  -2   4   4      226.51      228.98      6.64 o 
  -1   4   4      549.37      481.91     15.13 o 
   0   4   4      275.46      247.58     32.65 o 
   1   4   4       78.78       80.47      8.00 o 
   2   4   4       76.01       72.21      8.49 o 
   3   4   4      265.27      276.26     23.63 o 
   4   4   4       32.32       30.58     11.05 o 
   5   4   4       21.01       26.89      9.57 o 
   6   4   4       40.48       52.65     13.39 o 
 -11   5   4       29.10       38.99      8.63 o 
 -10   5   4      174.15      169.16     14.58 o 
  -9   5   4       97.87      117.80     11.90 o 
  -8   5   4      473.92      494.53     19.75 o 
  -7   5   4       93.30      109.37      9.66 o 
  -6   5   4        2.33        6.04      4.91 o 
  -5   5   4      147.43      126.27      8.51 o 
  -4   5   4     1242.58     1207.31     26.27 o 
  -3   5   4      130.51      127.30      7.75 o 
  -2   5   4        2.25        2.63      2.86 o 
  -1   5   4      156.33      164.09     15.23 o 
   0   5   4      856.29      866.43     23.69 o 
   1   5   4       50.29       48.75      7.39 o 
   2   5   4        9.61        8.40      5.01 o 
   3   5   4      210.67      204.40     24.40 o 
   4   5   4      323.77      331.89     27.20 o 
   5   5   4       96.32      118.44     19.25 o 
 -11   6   4      159.52      167.84     23.09 o 
 -10   6   4      245.98      212.41     16.02 o 
  -9   6   4      711.49      714.91     25.53 o 
  -8   6   4        2.22        4.18      4.15 o 
  -7   6   4      224.55      239.31     12.63 o 
  -6   6   4       17.05       19.57      4.94 o 
  -5   6   4     1043.27     1054.80     36.39 o 
  -4   6   4      656.11      618.01     14.81 o 
  -3   6   4       14.65       21.08      3.22 o 
  -2   6   4      169.02      174.16     10.21 o 
  -1   6   4       17.65       15.19      4.77 o 
   0   6   4      448.38      459.76     17.54 o 
   1   6   4      169.82      170.32     11.95 o 
   2   6   4        0.38        4.09      6.78 o 
   3   6   4       26.00       14.78      8.55 o 
   4   6   4      133.12      121.82     19.10 o 
 -11   7   4       20.60       27.35      7.99 o 
 -10   7   4        4.82        3.96      7.69 o 
  -9   7   4      260.04      255.82     21.26 o 
  -8   7   4      495.46      493.85     19.85 o 
  -7   7   4      121.48      135.87     11.16 o 
  -6   7   4        0.40       -0.69      3.64 o 
  -5   7   4      662.02      654.00     22.32 o 
  -4   7   4     1168.01     1253.06     27.48 o 
  -3   7   4      218.62      211.58     10.85 o 
  -2   7   4       10.59        9.85      4.53 o 
  -1   7   4       20.26       18.88      5.35 o 
   0   7   4      190.70      227.59     13.77 o 
   1   7   4      292.79      290.92     15.36 o 
   2   7   4       89.05       93.47     17.17 o 
   3   7   4        1.26        7.98      9.04 o 
 -11   8   4       14.90       26.51      8.79 o 
 -10   8   4       14.68       18.44      8.17 o 
  -9   8   4      151.46      133.81     22.09 o 
  -8   8   4      972.65      912.47     28.57 o 
  -7   8   4      723.42      599.41     21.41 o 
  -6   8   4       10.38       11.77      4.79 o 
  -5   8   4      994.05      946.93     38.08 o 
  -4   8   4     1695.81     1715.86     38.04 o 
  -3   8   4     2784.26     2663.26     52.41 o 
  -2   8   4      190.81      185.84     12.17 o 
  -1   8   4        3.62       11.43      5.58 o 
   0   8   4      259.05      260.35     15.44 o 
   1   8   4      678.53      686.75     37.47 o 
   2   8   4       56.77       57.81     15.05 o 
 -11   9   4      162.43      159.46     16.27 o 
 -10   9   4       75.39       78.66     11.06 o 
  -9   9   4       76.05      101.34     11.89 o 
  -8   9   4       17.37       16.48      6.56 o 
  -7   9   4        3.86       -3.43      4.20 o 
  -6   9   4      137.28      142.55     17.41 o 
  -5   9   4      366.29      399.44     24.60 o 
  -4   9   4        2.55        6.10      8.73 o 
  -3   9   4       22.63       26.00      7.48 o 
  -2   9   4      184.89      196.62     13.30 o 
  -1   9   4       10.12       23.72     10.12 o 
   0   9   4      171.62      173.17     21.15 o 
   1   9   4        6.60       21.19     11.79 o 
 -10  10   4        8.54        4.18      7.31 o 
  -9  10   4       69.70       66.04     12.96 o 
  -8  10   4      189.98      184.12     14.31 o 
  -7  10   4        9.17       13.42      9.52 o 
  -6  10   4      119.12      118.65     17.20 o 
  -5  10   4       86.20       81.02     14.29 o 
  -4  10   4      406.90      402.52     25.60 o 
  -3  10   4      130.82      137.43     12.07 o 
  -2  10   4      142.56      147.93     18.83 o 
  -1  10   4       22.54       15.53     10.76 o 
   0  10   4      242.28      184.08     23.48 o 
  -9  11   4       76.55       77.49     11.36 o 
  -8  11   4       67.60       84.23     15.90 o 
  -7  11   4        1.32       -2.39      7.10 o 
  -6  11   4       40.48       24.72      9.97 o 
  -5  11   4        1.29        5.02      7.77 o 
  -4  11   4      243.53      299.43     24.03 o 
  -3  11   4      419.76      404.18     26.96 o 
  -2  11   4       26.79       28.47     12.15 o 
  -8  12   4      105.35       86.13     17.04 o 
  -7  12   4      231.44      248.30     24.96 o 
  -6  12   4      248.07      222.37     23.57 o 
   0 -12   5       91.74       94.13     11.67 o 
   1 -12   5      224.69      212.93     22.98 o 
   2 -12   5       19.23       23.86      7.23 o 
   3 -12   5       19.49       23.50     12.60 o 
   4 -12   5        6.01        5.70      5.96 o 
   5 -12   5       89.74       96.37     17.51 o 
   6 -12   5        3.93        7.33      6.18 o 
  -2 -11   5       18.81       20.94      9.34 o 
  -1 -11   5       33.83       40.31      8.31 o 
   0 -11   5       35.77       51.56     14.66 o 
   1 -11   5      255.25      244.66     16.64 o 
   2 -11   5       95.95       82.43     10.73 o 
   3 -11   5        7.30        6.68      5.41 o 
   4 -11   5        9.29       10.66      6.16 o 
   5 -11   5       25.98       30.91      9.58 o 
   6 -11   5        8.03        4.17      9.43 o 
   7 -11   5        0.95        8.57      5.45 o 
  -4 -10   5       81.88       65.94     14.99 o 
  -3 -10   5      243.25      234.96     23.10 o 
  -2 -10   5       52.63       61.34     11.94 o 
  -1 -10   5      431.12      356.96     17.99 o 
   0 -10   5      509.79      475.83     38.82 o 
   1 -10   5      528.29      496.22     20.97 o 
   2 -10   5      420.19      377.35     18.09 o 
   3 -10   5      109.50      131.88     12.50 o 
   4 -10   5      605.89      585.44     22.91 o 
   5 -10   5      405.22      408.35     18.04 o 
   6 -10   5      237.48      234.01     12.95 o 
   7 -10   5        9.45       10.46      4.93 o 
  -5  -9   5       24.68       32.13     11.91 o 
  -4  -9   5      783.19      783.67     28.08 o 
  -3  -9   5      246.30      257.37     16.39 o 
  -2  -9   5        6.70        7.58      4.82 o 
  -1  -9   5        2.43       11.56      4.74 o 
   0  -9   5      537.12      524.28     35.43 o 
   1  -9   5      426.57      476.15     19.71 o 
   2  -9   5      314.10      303.63     15.50 o 
   3  -9   5      762.61      771.65     25.37 o 
   4  -9   5       29.14       28.27      5.13 o 
   5  -9   5      201.05      187.70     16.73 o 
   6  -9   5      216.99      212.93     12.36 o 
   7  -9   5       49.52       55.99      7.63 o 
   8  -9   5       11.64       10.78      6.49 o 
  -6  -8   5       87.89      116.23     19.07 o 
  -5  -8   5        0.14       -5.18      7.39 o 
  -4  -8   5      546.50      526.85     33.94 o 
  -3  -8   5      251.35      225.42     14.61 o 
  -2  -8   5        0.50        4.43      5.50 o 
  -1  -8   5       21.40       22.19      5.70 o 
   0  -8   5      229.16      234.10     13.94 o 
   1  -8   5      400.95      401.59     17.17 o 
   2  -8   5      572.01      505.35     19.12 o 
   3  -8   5       63.48       57.64      6.17 o 
   4  -8   5        1.00        5.01      3.55 o 
   5  -8   5      230.35      245.71     11.92 o 
   6  -8   5       63.50       82.17      8.05 o 
   7  -8   5        0.11        3.08      4.27 o 
   8  -8   5        3.11       -5.64      6.21 o 
  -7  -7   5      128.84      110.22     17.68 o 
  -6  -7   5       17.70       20.91      6.65 o 
  -5  -7   5       81.67       88.25     10.78 o 
  -4  -7   5      112.68      105.14     15.23 o 
  -3  -7   5      756.72      695.67     23.15 o 
  -2  -7   5      118.58      117.81     10.43 o 
  -1  -7   5       11.45        9.45      6.77 o 
   0  -7   5       17.58       23.00      8.99 o 
   1  -7   5     1374.61     1400.41     34.10 o 
   2  -7   5      894.44      862.64     19.24 o 
   3  -7   5       18.95       26.82      4.73 o 
   4  -7   5      176.54      160.37      9.18 o 
   5  -7   5       54.34       48.32      6.21 o 
   6  -7   5       69.61       76.60      8.14 o 
   7  -7   5        0.57        4.86      4.16 o 
   8  -7   5      202.40      219.07     13.20 o 
  -7  -6   5      248.00      235.17     16.18 o 
  -6  -6   5      110.49      113.09     23.23 o 
  -5  -6   5       18.74       13.91      5.59 o 
  -4  -6   5      111.53      118.70     10.30 o 
  -3  -6   5      533.45      528.45     26.05 o 
  -2  -6   5      395.75      433.05     16.49 o 
  -1  -6   5       31.21       30.70      5.52 o 
   0  -6   5       84.79      102.51      5.69 o 
   1  -6   5      756.55      726.00     16.33 o 
   2  -6   5       10.86        9.53      3.36 o 
   3  -6   5        3.78        1.00      3.01 o 
   4  -6   5      127.98      145.87      9.09 o 
   5  -6   5      128.36      126.17      8.71 o 
   6  -6   5       60.89       62.84      7.41 o 
   7  -6   5        0.71        2.11      3.96 o 
   8  -6   5       45.94       49.80      7.54 o 
  -8  -5   5      354.21      393.69     28.17 o 
  -7  -5   5      333.19      362.23     23.68 o 
  -6  -5   5       94.58      117.31     20.23 o 
  -5  -5   5     1167.25     1208.13     31.91 o 
  -4  -5   5     1755.54     1742.53     38.97 o 
  -3  -5   5     1259.17     1244.25     37.91 o 
  -2  -5   5     1090.57     1062.55     26.88 o 
  -1  -5   5       32.64       39.56      3.51 o 
   0  -5   5     1107.79     1165.75     21.00 o 
   1  -5   5        9.49       10.22      3.93 o 
   2  -5   5      840.06      805.57     17.70 o 
   3  -5   5      469.35      421.91     21.28 o 
   4  -5   5      190.99      191.41     12.00 o 
   5  -5   5       66.33       73.21      6.91 o 
   6  -5   5      264.13      252.33     11.93 o 
   7  -5   5      118.45      130.99     15.43 o 
   8  -5   5      105.99      121.67     10.49 o 
  -9  -4   5       40.42       43.64     21.58 o 
  -8  -4   5      514.21      564.63     32.79 o 
  -7  -4   5      273.42      281.48     23.54 o 
  -6  -4   5       84.96       81.81      9.06 o 
  -5  -4   5      583.68      575.81     35.90 o 
  -4  -4   5      465.69      446.57     15.87 o 
  -3  -4   5     1958.08     1949.64     40.02 o 
  -2  -4   5     1197.61     1227.74     20.06 o 
  -1  -4   5      844.96      894.01     16.49 o 
   0  -4   5      179.00      186.37      7.03 o 
   1  -4   5      662.23      582.92     13.59 o 
   2  -4   5     1769.26     1681.86     34.68 o 
   3  -4   5      214.10      184.33      8.41 o 
   4  -4   5        6.19       10.00      3.29 o 
   5  -4   5      126.34      137.13      8.79 o 
   6  -4   5      282.84      277.77     12.20 o 
   7  -4   5       34.41       36.70      6.38 o 
   8  -4   5        1.69        5.18      6.45 o 
  -9  -3   5       16.87        1.75     16.59 o 
  -8  -3   5      438.58      429.45     27.89 o 
  -7  -3   5       24.03       28.53      9.52 o 
  -6  -3   5       27.41       29.94      5.95 o 
  -5  -3   5      340.61      335.99     13.45 o 
  -4  -3   5      398.76      376.83     13.64 o 
  -3  -3   5     1620.84     1632.01     25.01 o 
  -2  -3   5      595.85      569.88     11.82 o 
  -1  -3   5      460.87      457.96     14.45 o 
   0  -3   5      311.02      328.86      9.10 o 
   1  -3   5     1891.13     1952.25     30.69 o 
   2  -3   5     1189.07     1158.42     21.72 o 
   3  -3   5      325.18      293.13     13.84 o 
   4  -3   5       75.55       69.67      6.28 o 
   5  -3   5       56.92       61.22      6.46 o 
   6  -3   5      236.38      221.68     15.21 o 
   7  -3   5       58.43       55.39      9.54 o 
   8  -3   5       33.13       40.01      8.78 o 
 -10  -2   5      114.99      140.86     22.06 o 
  -9  -2   5       40.43       40.74     15.90 o 
  -8  -2   5       45.89       54.16     21.52 o 
  -7  -2   5       12.40       24.54      8.07 o 
  -6  -2   5        1.43        7.92      3.74 o 
  -5  -2   5      230.44      222.43      8.58 o 
  -4  -2   5      352.72      368.01      9.28 o 
  -3  -2   5     1774.96     1819.23     27.23 o 
  -2  -2   5      387.35      343.12     14.30 o 
  -1  -2   5      117.36      107.13      5.22 o 
   0  -2   5      815.43      836.24     15.93 o 
   1  -2   5     1345.38     1303.62     22.53 o 
   2  -2   5     1254.04     1225.81     22.41 o 
   3  -2   5      283.40      254.18      9.27 o 
   4  -2   5       19.64       26.46      4.39 o 
   5  -2   5      392.20      368.06     12.96 o 
   6  -2   5      209.74      208.36     14.65 o 
   7  -2   5      212.15      269.73     30.45 o 
   8  -2   5       34.28       46.79      9.89 o 
 -10  -1   5      239.62      215.24     23.97 o 
  -9  -1   5       72.17       89.42     17.23 o 
  -8  -1   5       19.45       10.70     13.15 o 
  -7  -1   5       21.69       26.78      8.25 o 
  -6  -1   5       19.66       19.05      3.25 o 
  -5  -1   5       79.23       83.50      4.86 o 
  -4  -1   5       31.67       31.83      3.46 o 
  -3  -1   5     4420.28     4470.19     58.20 o 
  -2  -1   5        5.33       10.10      2.32 o 
  -1  -1   5       35.76       41.40      3.59 o 
   0  -1   5     1486.72     1485.53     23.87 o 
   1  -1   5      239.80      238.74     11.58 o 
   2  -1   5      107.28       97.80     11.21 o 
   3  -1   5      153.41      146.41      7.35 o 
   4  -1   5       19.14       21.16      3.95 o 
   5  -1   5        9.30        7.98      5.64 o 
   6  -1   5      156.99      177.28     25.25 o 
   7  -1   5      155.40      132.64     14.01 o 
 -10   0   5      260.45      290.19     27.02 o 
  -9   0   5       21.69       29.98      9.82 o 
  -8   0   5        2.16       10.09      9.58 o 
  -7   0   5        1.33       -5.66     10.80 o 
  -6   0   5     1162.50     1128.68     34.66 o 
  -5   0   5      321.89      326.63      8.57 o 
  -4   0   5      961.47     1092.31     22.17 o 
  -3   0   5      743.45      724.44     13.57 o 
  -2   0   5      848.60      826.61     15.07 o 
  -1   0   5      394.71      349.00      8.86 o 
   0   0   5      149.56      142.06      6.20 o 
   1   0   5     1255.31     1273.84     21.83 o 
   2   0   5      610.14      594.15     13.64 o 
   3   0   5       38.57       45.45      8.25 o 
   4   0   5       19.18       21.79      5.84 o 
   5   0   5       48.31       51.99      8.50 o 
   6   0   5      337.44      357.43     24.27 o 
   7   0   5       66.51       73.41     12.16 o 
 -11   1   5      216.72      221.89     25.05 o 
 -10   1   5      153.06      156.40     20.43 o 
  -9   1   5       75.09       74.42      9.66 o 
  -8   1   5       42.83       40.63      6.92 o 
  -7   1   5      202.31      199.05     11.94 o 
  -6   1   5     1490.02     1338.98     86.30 o 
  -5   1   5      729.26      675.26     12.65 o 
  -4   1   5     1203.38     1267.29     20.13 o 
  -3   1   5       92.41       75.94      4.22 o 
  -2   1   5     1354.67     1431.78     22.41 o 
  -1   1   5     1846.54     1848.12     27.55 o 
   0   1   5      743.89      826.17     15.15 o 
   1   1   5      266.44      252.33      7.40 o 
   2   1   5      530.11      521.83     25.14 o 
   3   1   5      264.74      263.06     18.57 o 
   4   1   5      298.84      307.24     15.38 o 
   5   1   5       89.32       89.74     10.88 o 
   6   1   5       58.15       61.22     11.85 o 
   7   1   5       59.17       69.51     15.53 o 
 -11   2   5       43.00       43.43     12.96 o 
 -10   2   5      316.98      329.09     17.92 o 
  -9   2   5      338.16      356.45     17.09 o 
  -8   2   5      209.32      241.48     13.83 o 
  -7   2   5      298.00      297.53     13.45 o 
  -6   2   5      563.46      575.00     18.05 o 
  -5   2   5     1151.49     1066.97     25.37 o 
  -4   2   5      326.04      320.70      8.13 o 
  -3   2   5      789.05      769.23     14.28 o 
  -2   2   5      505.60      468.33     11.93 o 
  -1   2   5       37.83       18.83      3.03 o 
   0   2   5      737.39      669.71     18.86 o 
   1   2   5      117.13      117.33      8.86 o 
   2   2   5      577.84      578.89     26.96 o 
   3   2   5      648.61      588.17     20.90 o 
   4   2   5      526.97      526.51     20.95 o 
   5   2   5        0.72       -1.47      5.18 o 
   6   2   5      115.47      133.40     13.90 o 
 -11   3   5      125.11      188.30     15.72 o 
 -10   3   5      446.64      478.55     20.98 o 
  -9   3   5      228.54      268.28     15.66 o 
  -8   3   5      790.54      777.67     34.38 o 
  -7   3   5     1594.46     1668.78     37.49 o 
  -6   3   5      509.28      544.03     17.77 o 
  -5   3   5     1555.28     1617.51     53.19 o 
  -4   3   5       45.46       48.92      3.70 o 
  -3   3   5     1871.00     2001.94     29.81 o 
  -2   3   5      488.06      488.43     11.41 o 
  -1   3   5      515.85      442.45     17.08 o 
   0   3   5     1008.70     1051.95     30.33 o 
   1   3   5       40.22       32.34      5.93 o 
   2   3   5      271.63      233.32     17.95 o 
   3   3   5     1211.17     1155.57     31.75 o 
   4   3   5      273.95      251.39     23.04 o 
   5   3   5      201.93      223.77     16.16 o 
 -11   4   5      124.35      107.63     16.95 o 
 -10   4   5      110.22      114.93     16.30 o 
  -9   4   5      224.32      204.73     14.37 o 
  -8   4   5     1205.62     1184.14     31.46 o 
  -7   4   5        1.17       -0.04      3.44 o 
  -6   4   5       67.86       66.60      7.29 o 
  -5   4   5      185.95      193.35     10.05 o 
  -4   4   5     1294.16     1370.86     22.57 o 
  -3   4   5       26.90       20.79      2.93 o 
  -2   4   5      302.15      280.22     11.56 o 
  -1   4   5      358.67      367.31     13.91 o 
   0   4   5       20.64       15.85      4.66 o 
   1   4   5      335.66      350.64     29.10 o 
   2   4   5      766.51      761.37     24.38 o 
   3   4   5      301.96      298.15     16.18 o 
   4   4   5        7.23       11.44      6.03 o 
   5   4   5      186.48      181.30     29.38 o 
 -11   5   5        3.89        1.24      6.03 o 
 -10   5   5      304.37      301.35     17.89 o 
  -9   5   5        1.56       -1.93      8.28 o 
  -8   5   5       32.98       42.72      7.00 o 
  -7   5   5       29.69       30.26      5.99 o 
  -6   5   5      150.14      184.14     11.00 o 
  -5   5   5      216.86      216.15     10.41 o 
  -4   5   5      162.08      140.88      6.37 o 
  -3   5   5      143.96      126.45     26.56 o 
  -2   5   5      286.84      249.01     11.52 o 
  -1   5   5      254.89      240.61     12.18 o 
   0   5   5      213.13      212.94     12.10 o 
   1   5   5       61.26       53.18      7.98 o 
   2   5   5      460.99      417.08     18.31 o 
   3   5   5      182.06      179.22     14.13 o 
   4   5   5      149.55      147.99     20.61 o 
 -11   6   5       12.22       17.70      7.02 o 
 -10   6   5      615.92      595.79     24.12 o 
  -9   6   5      606.53      587.47     31.85 o 
  -8   6   5       59.42       58.29      8.36 o 
  -7   6   5        0.80        4.23      4.28 o 
  -6   6   5      233.54      244.07     26.99 o 
  -5   6   5     3321.43     3447.21     62.52 o 
  -4   6   5       17.52       21.47      4.72 o 
  -3   6   5      131.39      140.43      9.73 o 
  -2   6   5        8.07       10.71      4.49 o 
  -1   6   5      181.68      190.59     13.68 o 
   0   6   5      166.80      153.06     11.67 o 
   1   6   5       65.23       69.89      9.61 o 
   2   6   5      150.02      153.94     13.16 o 
   3   6   5       52.22       47.51     12.84 o 
 -11   7   5      127.20      120.61     13.87 o 
 -10   7   5      411.75      356.49     19.43 o 
  -9   7   5      566.11      586.53     22.78 o 
  -8   7   5      140.26      123.48     11.37 o 
  -7   7   5       20.49       24.11      6.25 o 
  -6   7   5      946.96      893.91     25.60 o 
  -5   7   5     1025.91     1004.20     40.29 o 
  -4   7   5      410.55      415.90     52.51 o 
  -3   7   5      121.56      131.37     21.20 o 
  -2   7   5       10.99        7.37      4.78 o 
  -1   7   5       44.98       53.70      8.22 o 
   0   7   5      233.53      238.98     14.92 o 
   1   7   5       45.62       48.59     15.07 o 
   2   7   5        2.64       12.81      9.52 o 
   3   7   5       10.18       14.42     10.76 o 
 -11   8   5      105.67      117.27     13.95 o 
 -10   8   5      324.79      302.62     48.05 o 
  -9   8   5      928.10      831.61     28.19 o 
  -8   8   5      325.90      293.47     16.46 o 
  -7   8   5       55.70       58.99      8.64 o 
  -6   8   5       92.24      100.49     15.02 o 
  -5   8   5      727.71      760.46     35.42 o 
  -4   8   5      946.02      900.81     38.44 o 
  -3   8   5      148.33      123.48     10.74 o 
  -2   8   5        1.74        3.34      4.73 o 
  -1   8   5      375.45      362.32     17.44 o 
   0   8   5      160.31      166.55     13.60 o 
   1   8   5       11.74       -2.66      8.79 o 
   2   8   5        0.08       -4.35      8.22 o 
 -10   9   5      197.82      220.02     18.65 o 
  -9   9   5      127.19      134.59     23.44 o 
  -8   9   5      122.17      120.95     29.19 o 
  -7   9   5        6.91        8.82      8.64 o 
  -6   9   5       16.91       19.61      9.28 o 
  -5   9   5      309.77      340.90     23.36 o 
  -4   9   5      134.70      117.32     16.71 o 
  -3   9   5        4.04        7.61      5.02 o 
  -2   9   5        4.61        8.59      6.57 o 
  -1   9   5      228.63      239.20     19.87 o 
   0   9   5      139.15      141.44     20.37 o 
 -10  10   5      192.00      211.33     17.00 o 
  -9  10   5       65.27       67.62     10.11 o 
  -8  10   5      196.89      177.10     21.46 o 
  -7  10   5      158.21      144.55     19.79 o 
  -6  10   5       79.63       77.06     14.23 o 
  -5  10   5      129.38      141.22     18.22 o 
  -4  10   5      108.12      146.15     18.83 o 
  -3  10   5       53.07       61.78      9.42 o 
  -2  10   5       68.93       82.53     16.47 o 
  -1  10   5       63.06       80.36     17.26 o 
  -9  11   5      184.86      209.80     24.36 o 
  -8  11   5       13.02       20.82     10.43 o 
  -7  11   5        2.94       -4.35      8.07 o 
  -6  11   5       49.99       66.52     14.60 o 
  -5  11   5      184.23      175.01     20.85 o 
  -4  11   5       62.64       73.35     15.26 o 
   0 -12   6       17.85       27.49      7.77 o 
   1 -12   6       10.43        2.91     10.73 o 
   2 -12   6       79.65       99.88     12.82 o 
   3 -12   6        8.33       16.32      6.80 o 
   4 -12   6        0.80        4.28      5.87 o 
   5 -12   6       20.85       30.54      8.05 o 
  -2 -11   6       39.84       37.61      8.51 o 
  -1 -11   6       62.09       93.74     11.79 o 
   0 -11   6        5.04       12.44      5.75 o 
   1 -11   6       40.54       47.33      9.06 o 
   2 -11   6        3.26        7.10      5.75 o 
   3 -11   6      143.08      157.19     14.51 o 
   4 -11   6        1.71        2.91      4.97 o 
   5 -11   6        6.13       -1.40      5.01 o 
   6 -11   6        0.78        3.21      7.60 o 
  -4 -10   6       40.84       40.18      8.78 o 
  -3 -10   6        2.17        1.77      5.29 o 
  -2 -10   6      124.12      120.51     12.62 o 
  -1 -10   6      285.74      263.44     17.03 o 
   0 -10   6      468.65      448.25     20.37 o 
   1 -10   6      150.94      138.83     20.34 o 
   2 -10   6       15.02       10.13      7.19 o 
   3 -10   6     1193.15     1126.12     40.18 o 
   4 -10   6      760.52      735.16     26.62 o 
   5 -10   6       90.24       92.39     11.76 o 
   6 -10   6        0.10        3.17      5.17 o 
   7 -10   6      139.13      145.82     17.46 o 
  -5  -9   6      394.54      434.06     58.48 o 
  -4  -9   6      403.48      399.47     19.76 o 
  -3  -9   6        0.20        9.27      5.25 o 
  -2  -9   6       11.19       15.66     10.56 o 
  -1  -9   6        3.58        6.89      4.45 o 
   0  -9   6      448.41      457.71     19.65 o 
   1  -9   6      202.34      207.40     14.63 o 
   2  -9   6       76.93       73.53      9.80 o 
   3  -9   6       83.55       73.58     10.12 o 
   4  -9   6       24.86       35.94      5.61 o 
   5  -9   6      205.53      201.54     13.99 o 
   6  -9   6       15.10       31.99      5.95 o 
   7  -9   6        2.75        2.93      4.78 o 
  -6  -8   6        3.19        5.73      7.62 o 
  -5  -8   6      249.82      253.71     20.20 o 
  -4  -8   6      347.33      334.35     17.02 o 
  -3  -8   6       50.51       49.96     11.71 o 
  -2  -8   6        9.15        9.14      8.55 o 
  -1  -8   6      195.10      198.30     13.47 o 
   0  -8   6      469.65      478.89     19.24 o 
   1  -8   6      128.96      141.03     11.68 o 
   2  -8   6     1029.81      961.67     28.74 o 
   3  -8   6      340.88      338.34     12.68 o 
   4  -8   6      150.15      145.32      9.67 o 
   5  -8   6      131.95      150.62     10.27 o 
   6  -8   6       49.80       53.12      8.97 o 
   7  -8   6       32.12       31.88      7.60 o 
  -7  -7   6       11.17       24.66     11.39 o 
  -6  -7   6       10.22       24.01      8.39 o 
  -5  -7   6        3.82        2.90      5.21 o 
  -4  -7   6      103.35      110.28     10.90 o 
  -3  -7   6      377.37      361.01     19.15 o 
  -2  -7   6       64.70       59.45     10.09 o 
  -1  -7   6        1.22        3.45      3.94 o 
   0  -7   6      113.17      107.53      9.98 o 
   1  -7   6        1.03       -4.99      3.33 o 
   2  -7   6      513.89      470.89     16.08 o 
   3  -7   6      251.70      243.59     10.62 o 
   4  -7   6      180.54      177.72     10.20 o 
   5  -7   6      313.20      304.29     12.67 o 
   6  -7   6       80.46       74.04      7.69 o 
   7  -7   6      134.48      133.93     10.71 o 
   8  -7   6      232.78      248.40     14.37 o 
  -7  -6   6        5.68       27.05     10.09 o 
  -6  -6   6       56.82       61.17      9.05 o 
  -5  -6   6      108.18       99.04     15.56 o 
  -4  -6   6      321.72      314.14     15.06 o 
  -3  -6   6      172.86      159.18     16.24 o 
  -2  -6   6       12.95       21.23      6.12 o 
  -1  -6   6       80.85       78.73      8.33 o 
   0  -6   6      196.69      204.16     17.12 o 
   1  -6   6       16.25       20.38      3.76 o 
   2  -6   6        0.56        1.06      2.87 o 
   3  -6   6      166.29      139.06      8.55 o 
   4  -6   6       46.71       43.10      5.74 o 
   5  -6   6      309.38      304.58     12.42 o 
   6  -6   6        3.86        6.36      3.91 o 
   7  -6   6      110.76      130.73     10.58 o 
   8  -6   6        0.87        9.75      5.18 o 
  -8  -5   6      562.56      664.14     38.23 o 
  -7  -5   6       30.75       34.69     11.24 o 
  -6  -5   6      115.07      115.02     11.13 o 
  -5  -5   6      866.37      835.72     25.54 o 
  -4  -5   6     1515.18     1487.36     35.49 o 
  -3  -5   6       63.75       60.07      7.46 o 
  -2  -5   6       34.83       35.00      5.92 o 
  -1  -5   6      413.71      394.98     18.54 o 
   0  -5   6      195.74      186.70      7.88 o 
   1  -5   6       71.96       67.59      5.64 o 
   2  -5   6      102.22      103.80      7.09 o 
   3  -5   6        9.31       11.12      7.74 o 
   4  -5   6      440.65      423.34     16.75 o 
   5  -5   6      227.14      232.03     12.12 o 
   6  -5   6       35.95       31.73      5.75 o 
   7  -5   6       27.00       41.06     12.17 o 
   8  -5   6      165.49      167.96     20.23 o 
  -9  -4   6       57.58      140.47     33.18 o 
  -8  -4   6      332.58      311.58     26.75 o 
  -7  -4   6      183.66      174.77     20.34 o 
  -6  -4   6       76.60       89.88      9.63 o 
  -5  -4   6      216.53      202.27     24.84 o 
  -4  -4   6     1077.14     1048.80     36.36 o 
  -3  -4   6      867.47      815.25     30.46 o 
  -2  -4   6       97.12       97.08      7.45 o 
  -1  -4   6        7.92        3.11      2.29 o 
   0  -4   6      415.72      396.90     12.57 o 
   1  -4   6      913.79      894.05     18.71 o 
   2  -4   6      333.44      316.37     10.73 o 
   3  -4   6       13.69       11.85      3.61 o 
   4  -4   6      234.24      225.97     10.40 o 
   5  -4   6      220.36      208.68     10.92 o 
   6  -4   6       73.09       69.34      7.54 o 
   7  -4   6        5.07        2.16     11.64 o 
  -8  -3   6      304.73      285.47     25.57 o 
  -7  -3   6       66.37       69.78     13.18 o 
  -6  -3   6      111.45      113.07     10.64 o 
  -5  -3   6      585.29      549.33     30.31 o 
  -4  -3   6     1825.41     1669.92     40.07 o 
  -3  -3   6      990.80      959.80     20.71 o 
  -2  -3   6      496.56      490.86     11.65 o 
  -1  -3   6      241.69      237.47      8.05 o 
   0  -3   6     1018.53      998.35     19.25 o 
   1  -3   6     1842.80     1809.63     33.33 o 
   2  -3   6      196.54      198.82      8.60 o 
   3  -3   6        1.45        2.54      2.81 o 
   4  -3   6      102.69       92.24      7.49 o 
   5  -3   6      232.96      243.28     18.86 o 
   6  -3   6       14.90       13.31      8.69 o 
   7  -3   6        0.26        2.59      9.41 o 
 -10  -2   6        0.19      -12.42     13.78 o 
  -9  -2   6       39.04       52.16     21.06 o 
  -8  -2   6      178.97      210.91     21.12 o 
  -7  -2   6      469.90      452.99     27.08 o 
  -6  -2   6        0.76        2.24      6.17 o 
  -5  -2   6      120.64      116.72      8.96 o 
  -4  -2   6     1464.60     1503.47     24.63 o 
  -3  -2   6     2664.76     2735.38     39.14 o 
  -2  -2   6       99.86      106.35      5.58 o 
  -1  -2   6       23.10       23.21      3.25 o 
   0  -2   6     2144.80     2174.32     33.44 o 
   1  -2   6     5596.62     5756.01     76.60 o 
   2  -2   6      329.60      312.85     10.44 o 
   3  -2   6        6.63       11.72      3.43 o 
   4  -2   6      283.71      285.93     14.64 o 
   5  -2   6       93.34       77.71     10.06 o 
   6  -2   6      171.80      202.25     15.67 o 
   7  -2   6        3.17        2.92      6.28 o 
 -10  -1   6      147.88      142.74     22.15 o 
  -9  -1   6       92.17       97.95     19.83 o 
  -8  -1   6     1409.52     1494.99     57.30 o 
  -7  -1   6     1160.64     1085.40     43.91 o 
  -6  -1   6        5.88        0.38      3.25 o 
  -5  -1   6        6.75        7.63      3.76 o 
  -4  -1   6       26.68       42.97      3.80 o 
  -3  -1   6       98.54       86.40      5.04 o 
  -2  -1   6        3.31        6.79      2.35 o 
  -1  -1   6        1.21       -2.10      2.87 o 
   0  -1   6      177.12      188.18      7.20 o 
   1  -1   6       39.85       36.24      4.20 o 
   2  -1   6       49.97       50.03      5.64 o 
   3  -1   6      110.80       95.70     10.96 o 
   4  -1   6      213.23      228.20     21.40 o 
   5  -1   6        2.89       -2.19      4.31 o 
   6  -1   6      136.31      130.97     13.72 o 
   7  -1   6        0.34       16.84      7.03 o 
 -10   0   6       40.99       55.06     14.23 o 
  -9   0   6        8.78       27.68     11.76 o 
  -8   0   6      846.56      767.62     39.56 o 
  -7   0   6       24.73       27.99      6.71 o 
  -6   0   6      166.60      153.41      9.08 o 
  -5   0   6       86.81       91.67      5.07 o 
  -4   0   6      396.47      396.50     10.84 o 
  -3   0   6       35.29       27.89      3.35 o 
  -2   0   6      553.14      525.06     11.98 o 
  -1   0   6      313.29      336.52      9.54 o 
   0   0   6     2663.72     2727.73     39.76 o 
   1   0   6      577.72      563.34     13.44 o 
   2   0   6       44.38       56.10      7.44 o 
   3   0   6        1.18       -1.60      3.90 o 
   4   0   6        1.98        0.08      4.95 o 
   5   0   6      345.89      385.38     19.73 o 
   6   0   6       55.28       79.83     11.46 o 
 -11   1   6      111.12      121.79     20.79 o 
 -10   1   6        0.54       15.99      9.94 o 
  -9   1   6      188.92      184.83     20.58 o 
  -8   1   6      299.72      336.71     15.83 o 
  -7   1   6      193.05      203.67     21.90 o 
  -6   1   6      373.05      367.31     18.77 o 
  -5   1   6      142.49      158.93      9.01 o 
  -4   1   6      439.36      403.49      9.87 o 
  -3   1   6     1449.23     1445.63     23.63 o 
  -2   1   6     1467.36     1490.00     24.12 o 
  -1   1   6      565.11      591.24     12.91 o 
   0   1   6      216.31      194.48     13.42 o 
   1   1   6      899.55      914.45     24.85 o 
   2   1   6       76.97       96.51     10.23 o 
   3   1   6      535.24      515.30     20.16 o 
   4   1   6       30.73       42.97     10.58 o 
   5   1   6      180.47      199.18     15.80 o 
   6   1   6       64.75       56.77     10.19 o 
 -11   2   6        9.42       25.72     11.03 o 
 -10   2   6      167.50      164.17     14.11 o 
  -9   2   6      171.00      167.43     13.07 o 
  -8   2   6     1089.39     1102.56     29.65 o 
  -7   2   6      313.19      330.70     14.35 o 
  -6   2   6      187.85      154.38     20.64 o 
  -5   2   6      310.56      314.56     35.21 o 
  -4   2   6     1869.96     1869.32     28.60 o 
  -3   2   6     2745.58     2653.37     38.12 o 
  -2   2   6      643.25      640.10     13.37 o 
  -1   2   6      623.94      617.55     18.25 o 
   0   2   6        0.39        0.63      3.40 o 
   1   2   6      436.12      373.94     15.63 o 
   2   2   6      427.95      438.80     17.95 o 
   3   2   6       60.18       56.70      8.46 o 
   4   2   6        9.99        6.44      6.95 o 
   5   2   6        0.76       -0.19      5.57 o 
 -11   3   6      251.40      267.85     27.30 o 
 -10   3   6       66.97       78.49     12.03 o 
  -9   3   6      176.98      142.60     20.67 o 
  -8   3   6     1183.78     1150.50     42.40 o 
  -7   3   6     1149.36     1097.11     28.72 o 
  -6   3   6      364.19      323.27     17.50 o 
  -5   3   6       26.72       32.91      5.52 o 
  -4   3   6      915.77      928.29     17.40 o 
  -3   3   6     1584.18     1614.01     26.06 o 
  -2   3   6      220.15      214.68     11.08 o 
  -1   3   6      622.93      618.99     26.17 o 
   0   3   6        3.01        9.39      4.06 o 
   1   3   6      156.46      144.95     11.20 o 
   2   3   6      275.36      241.72     14.61 o 
   3   3   6      175.26      191.89     20.72 o 
   4   3   6       35.53       32.07      7.85 o 
   5   3   6       68.67       79.08     11.35 o 
 -11   4   6       31.65       26.92      7.86 o 
 -10   4   6       88.43       81.66     12.50 o 
  -9   4   6       82.27       78.52     14.17 o 
  -8   4   6      529.35      457.23     27.79 o 
  -7   4   6       65.56       68.78      8.26 o 
  -6   4   6      440.57      439.41     15.99 o 
  -5   4   6        7.03        8.27      3.56 o 
  -4   4   6        3.80        3.89      2.41 o 
  -3   4   6      310.20      313.27     19.24 o 
  -2   4   6      583.90      532.18     17.53 o 
  -1   4   6        0.52        2.91      6.85 o 
   0   4   6      112.26      105.09      9.82 o 
   1   4   6      366.54      343.41     16.11 o 
   2   4   6      222.79      243.79     19.67 o 
   3   4   6       78.80       67.84      9.81 o 
   4   4   6       13.53       17.66      7.58 o 
 -11   5   6        1.11       -7.67      7.28 o 
 -10   5   6       86.70       88.63     10.94 o 
  -9   5   6       51.25       33.18      7.05 o 
  -8   5   6      263.47      268.37     14.48 o 
  -7   5   6       97.26      105.59     15.55 o 
  -6   5   6      167.86      159.75     25.67 o 
  -5   5   6       33.59       38.63     10.89 o 
  -4   5   6     1176.80     1158.89     37.82 o 
  -3   5   6      314.66      304.25     12.88 o 
  -2   5   6      312.58      292.62     13.47 o 
  -1   5   6        4.88        7.74      9.93 o 
   0   5   6       13.90       13.92      5.31 o 
   1   5   6      271.03      260.21     19.02 o 
   2   5   6      266.39      266.87     16.37 o 
   3   5   6        4.20        2.08      5.46 o 
 -11   6   6      105.56      103.21     24.03 o 
 -10   6   6      297.26      262.73     17.42 o 
  -9   6   6      140.67       96.51     10.80 o 
  -8   6   6      117.77      128.56     22.61 o 
  -7   6   6      221.10      220.63     19.75 o 
  -6   6   6       45.21       50.27      6.95 o 
  -5   6   6      325.51      303.27     20.52 o 
  -4   6   6      461.91      428.89     15.60 o 
  -3   6   6      401.55      389.89     15.50 o 
  -2   6   6      178.93      199.75     12.51 o 
  -1   6   6      271.72      271.62     15.04 o 
   0   6   6       15.61       10.59      5.70 o 
   1   6   6      322.35      297.98     18.15 o 
   2   6   6       99.28       99.37     11.86 o 
   3   6   6       58.29       74.22     15.87 o 
 -11   7   6      293.88      326.74     20.23 o 
 -10   7   6      448.18      453.11     30.04 o 
  -9   7   6       22.48       31.70      7.17 o 
  -8   7   6       74.59       92.11     10.26 o 
  -7   7   6      117.50      128.13     15.59 o 
  -6   7   6        9.24       13.36      7.56 o 
  -5   7   6       13.03       21.40      9.34 o 
  -4   7   6       23.93       28.68      8.92 o 
  -3   7   6        7.39        0.20     10.47 o 
  -2   7   6       86.99       75.43      9.36 o 
  -1   7   6      240.12      222.50     14.63 o 
   0   7   6        2.05        0.14      7.27 o 
   1   7   6        1.08        3.74      5.78 o 
   2   7   6        8.93       15.47     10.37 o 
 -11   8   6       37.77       33.55      8.77 o 
 -10   8   6      185.69      158.67     14.51 o 
  -9   8   6      182.50      174.92     14.33 o 
  -8   8   6      194.33      209.78     14.65 o 
  -7   8   6      272.24      264.23     22.64 o 
  -6   8   6       59.70       51.62     11.54 o 
  -5   8   6      933.29      988.06     42.67 o 
  -4   8   6       11.93       15.23      7.98 o 
  -3   8   6      946.81      949.97     28.35 o 
  -2   8   6      936.12      897.78     28.18 o 
  -1   8   6      309.19      302.89     16.98 o 
   0   8   6        4.94       10.13      6.20 o 
   1   8   6      104.01       83.56     17.71 o 
 -10   9   6      258.33      301.16     19.41 o 
  -9   9   6       30.62       25.61      7.70 o 
  -8   9   6        5.60        6.44      8.76 o 
  -7   9   6       98.62      121.34     17.95 o 
  -6   9   6      412.45      409.35     27.50 o 
  -5   9   6      282.99      289.73     24.48 o 
  -4   9   6       79.80       87.49     15.29 o 
  -3   9   6      170.90      175.62     13.69 o 
  -2   9   6      221.19      199.51     40.27 o 
  -1   9   6      107.44      111.87     25.70 o 
  -9  10   6        6.35       12.93      9.61 o 
  -8  10   6        7.85       13.27      9.82 o 
  -7  10   6       20.78       22.91     10.06 o 
  -6  10   6      184.47      196.05     21.91 o 
  -5  10   6        5.59        9.97      9.64 o 
  -4  10   6       16.01       15.26      9.73 o 
  -3  10   6        9.30       18.89      9.76 o 
  -2  10   6       98.70      107.98     18.34 o 
  -8  11   6       13.39        0.60      8.10 o 
  -7  11   6       20.05       28.86     11.30 o 
  -6  11   6       99.11      125.60     19.37 o 
  -5  11   6      151.00      153.40     21.00 o 
  -4  11   6       12.70       12.24     11.79 o 
   1 -12   7       43.28       35.91      9.11 o 
   2 -12   7       82.35      117.78     20.14 o 
   3 -12   7        7.15       33.48      8.06 o 
  -2 -11   7       63.67       88.83     12.00 o 
  -1 -11   7       30.75       33.60      8.31 o 
   0 -11   7        2.47        1.39      5.22 o 
   1 -11   7       17.69       22.00      6.99 o 
   2 -11   7       87.96      109.90     12.92 o 
   3 -11   7      423.88      385.90     20.39 o 
   4 -11   7       63.35       57.03     12.32 o 
   5 -11   7        0.10       -1.10      5.91 o 
  -3 -10   7      147.99      155.37     16.11 o 
  -2 -10   7      307.78      304.00     18.77 o 
  -1 -10   7      202.67      207.21     16.01 o 
   0 -10   7      128.03      114.18     12.53 o 
   1 -10   7        9.69       17.00      6.33 o 
   2 -10   7      816.00      742.10     27.36 o 
   3 -10   7      535.58      493.27     41.22 o 
   4 -10   7       68.68       59.61     10.12 o 
   5 -10   7       20.14       25.66      7.44 o 
   6 -10   7       54.07       63.18      8.60 o 
  -5  -9   7      177.19      223.75     17.14 o 
  -4  -9   7        3.15       10.58      5.27 o 
  -3  -9   7      124.34      108.33     11.82 o 
  -2  -9   7      487.35      509.07     21.80 o 
  -1  -9   7      230.40      236.28     19.18 o 
   0  -9   7       63.48       72.98      9.68 o 
   1  -9   7       47.31       42.61      7.90 o 
   2  -9   7      416.24      362.16     39.97 o 
   3  -9   7      107.65       97.14     11.29 o 
   4  -9   7      117.28      116.14     12.36 o 
   5  -9   7       21.39       23.40      5.68 o 
   6  -9   7        1.63        1.93      9.60 o 
  -6  -8   7      210.81      228.27     17.41 o 
  -5  -8   7       85.86       89.52     15.90 o 
  -4  -8   7        0.09       -1.94      4.53 o 
  -3  -8   7       74.37       77.62      9.96 o 
  -2  -8   7      608.00      591.53     22.83 o 
  -1  -8   7      423.21      451.14     19.26 o 
   0  -8   7      120.37      138.50     14.42 o 
   1  -8   7       53.79       54.11      8.24 o 
   2  -8   7       17.89       20.33      6.14 o 
   3  -8   7      319.19      296.44     12.39 o 
   4  -8   7      215.68      206.23     13.50 o 
   5  -8   7       50.55       61.01      8.13 o 
   6  -8   7        7.51        9.54      4.73 o 
   7  -8   7       68.90       89.94      9.73 o 
  -7  -7   7      109.23      143.10     21.55 o 
  -6  -7   7        2.54        7.81     13.06 o 
  -5  -7   7        1.44        4.43      5.03 o 
  -4  -7   7        0.52        0.38      4.09 o 
  -3  -7   7      221.22      223.28     14.35 o 
  -2  -7   7      331.96      324.05     15.74 o 
  -1  -7   7       85.89       86.33      9.49 o 
   0  -7   7        2.84       -7.77      8.45 o 
   1  -7   7       19.86       24.48      5.83 o 
   2  -7   7      326.88      289.69     11.39 o 
   3  -7   7      359.25      345.39     12.94 o 
   4  -7   7      129.06      139.23      9.70 o 
   5  -7   7       75.30       77.68      8.00 o 
   6  -7   7       62.54       66.97      8.02 o 
   7  -7   7      124.46      137.12     11.20 o 
  -7  -6   7       73.46       88.58     16.86 o 
  -6  -6   7       74.23       76.17      9.90 o 
  -5  -6   7      198.70      214.90     25.81 o 
  -4  -6   7      949.22      959.29     28.51 o 
  -3  -6   7        1.18        4.27      3.94 o 
  -2  -6   7       40.69       40.40     11.71 o 
  -1  -6   7      197.40      197.91     17.12 o 
   0  -6   7      379.36      366.61     15.77 o 
   1  -6   7      123.37      131.99     10.35 o 
   2  -6   7      331.43      314.25     19.79 o 
   3  -6   7      156.21      157.09      9.38 o 
   4  -6   7        2.62        4.85      4.30 o 
   5  -6   7       46.62       46.38      6.38 o 
   6  -6   7      118.87      122.23      9.98 o 
   7  -6   7       50.75       72.60     10.90 o 
  -8  -5   7      104.08       95.53     17.56 o 
  -7  -5   7       58.39       59.35     13.81 o 
  -6  -5   7       19.14       29.50     10.09 o 
  -5  -5   7       21.60       17.25      5.17 o 
  -4  -5   7       31.83       36.33      6.28 o 
  -3  -5   7       76.76       83.44     15.13 o 
  -2  -5   7      598.69      567.52     19.38 o 
  -1  -5   7       15.84       14.07      4.37 o 
   0  -5   7        3.80        1.27      2.81 o 
   1  -5   7       38.69       44.32      6.13 o 
   2  -5   7       61.22       55.31      5.86 o 
   3  -5   7      391.69      374.54     17.01 o 
   4  -5   7      204.80      212.36     11.05 o 
   5  -5   7       13.24       17.47      4.68 o 
   6  -5   7       26.83       31.48      6.00 o 
   7  -5   7      156.80      202.00     16.41 o 
  -9  -4   7      157.64      203.93     24.48 o 
  -8  -4   7        4.81        8.22      8.64 o 
  -7  -4   7       25.63       26.56      9.46 o 
  -6  -4   7       88.08       77.43      8.63 o 
  -5  -4   7      665.10      609.71     20.43 o 
  -4  -4   7      254.85      231.54     13.68 o 
  -3  -4   7       42.86       47.14      6.51 o 
  -2  -4   7     1122.83     1134.61     24.86 o 
  -1  -4   7      569.12      536.83     14.28 o 
   0  -4   7      427.87      402.86     12.00 o 
   1  -4   7      161.73      144.17      7.92 o 
   2  -4   7       77.92       68.99      6.34 o 
   3  -4   7       85.26       82.75      7.21 o 
   4  -4   7      164.63      185.93     10.40 o 
   5  -4   7        9.76        9.30      5.34 o 
   6  -4   7        0.70        1.89      5.55 o 
   7  -4   7       24.70       39.82      9.24 o 
  -9  -3   7      367.01      389.52     29.10 o 
  -8  -3   7        0.44       18.31      9.10 o 
  -7  -3   7       87.17       80.60     14.99 o 
  -6  -3   7        1.33       -0.21      5.53 o 
  -5  -3   7     1213.71     1194.91     29.48 o 
  -4  -3   7     1122.17     1085.70     35.90 o 
  -3  -3   7      452.32      465.40     11.84 o 
  -2  -3   7      285.74      258.55     14.21 o 
  -1  -3   7      459.07      478.91     12.62 o 
   0  -3   7     2628.82     2634.54     40.46 o 
   1  -3   7      129.28      110.91      7.05 o 
   2  -3   7      190.09      177.45     12.28 o 
   3  -3   7      118.20      116.66      8.05 o 
   4  -3   7      211.29      215.71     14.34 o 
   5  -3   7       69.48       84.68     10.46 o 
   6  -3   7        0.99        0.91      6.10 o 
   7  -3   7       44.58       59.77     20.41 o 
 -10  -2   7       48.55       55.67     21.43 o 
  -9  -2   7      131.58      129.11     27.50 o 
  -8  -2   7       74.80       92.36     15.90 o 
  -7  -2   7        0.21       -1.06      6.23 o 
  -6  -2   7      199.20      174.14     18.25 o 
  -5  -2   7      744.58      729.42     20.49 o 
  -4  -2   7      402.90      403.70     10.83 o 
  -3  -2   7       15.78        9.90      2.91 o 
  -2  -2   7      168.22      159.74      6.86 o 
  -1  -2   7      727.29      695.43     15.60 o 
   0  -2   7      586.43      562.75     14.06 o 
   1  -2   7      129.39      117.06      7.06 o 
   2  -2   7       22.25       19.46      3.78 o 
   3  -2   7      336.76      359.55     16.40 o 
   4  -2   7       50.41       60.09      8.65 o 
   5  -2   7      187.92      180.36     21.70 o 
   6  -2   7        2.24        2.52      6.23 o 
 -10  -1   7        2.14       12.48     13.66 o 
  -9  -1   7      568.16      523.37     39.26 o 
  -8  -1   7      862.19      761.40     37.81 o 
  -7  -1   7       32.77       35.39     10.70 o 
  -6  -1   7        3.43        9.04      7.10 o 
  -5  -1   7       83.59       74.76      7.41 o 
  -4  -1   7       25.77       41.39      4.63 o 
  -3  -1   7       27.77       32.87      4.80 o 
  -2  -1   7       88.83       90.86      5.70 o 
  -1  -1   7       16.72       11.98      3.06 o 
   0  -1   7      770.90      811.65     17.33 o 
   1  -1   7       10.02       10.23      3.07 o 
   2  -1   7       25.26       24.41      6.20 o 
   3  -1   7      103.51      115.93     11.04 o 
   4  -1   7      267.81      286.86     17.04 o 
   5  -1   7      118.01      128.61     24.96 o 
   6  -1   7        1.83        9.11      7.45 o 
 -10   0   7       28.11       25.69     13.75 o 
  -9   0   7       58.01       66.61     17.95 o 
  -8   0   7       55.46       44.06     19.34 o 
  -7   0   7        0.23        0.03      3.64 o 
  -6   0   7       55.99       54.92      9.47 o 
  -5   0   7      229.23      251.05     11.42 o 
  -4   0   7     1029.70     1041.32     19.36 o 
  -3   0   7        5.81        6.77      2.56 o 
  -2   0   7      130.42      125.37      9.90 o 
  -1   0   7      187.47      173.57      9.85 o 
   0   0   7      731.30      697.56     15.51 o 
   1   0   7       99.66       95.18     12.16 o 
   2   0   7       84.39       76.41      9.10 o 
   3   0   7      287.66      291.97     35.71 o 
   4   0   7      823.79      787.90     50.27 o 
   5   0   7       60.88       49.12     18.13 o 
   6   0   7        0.59       11.74      9.11 o 
 -11   1   7        2.25       16.56     10.82 o 
 -10   1   7      271.55      254.71     25.78 o 
  -9   1   7      322.01      298.92     26.44 o 
  -8   1   7       62.40       72.45     12.50 o 
  -7   1   7       52.99       71.38      8.36 o 
  -6   1   7       41.83       39.32      6.17 o 
  -5   1   7      165.83      152.06      9.43 o 
  -4   1   7      425.52      419.50     10.91 o 
  -3   1   7      288.32      270.90     12.82 o 
  -2   1   7       51.60       46.65      7.60 o 
  -1   1   7       84.23       84.98      5.32 o 
   0   1   7      410.05      390.39     19.84 o 
   1   1   7      118.49      122.42     17.32 o 
   2   1   7        3.75        6.14      4.60 o 
   3   1   7      503.59      462.40     25.40 o 
   4   1   7      127.36      127.54     13.16 o 
   5   1   7       43.76       48.41      9.56 o 
 -11   2   7        5.37        6.83      9.76 o 
 -10   2   7       80.62       85.68     16.86 o 
  -9   2   7      717.94      695.16     24.83 o 
  -8   2   7      886.33      892.68     26.53 o 
  -7   2   7      120.43      109.96     10.08 o 
  -6   2   7       22.03       11.99      5.60 o 
  -5   2   7      214.19      200.27     16.89 o 
  -4   2   7     2694.29     2812.40     41.13 o 
  -3   2   7     1281.76     1292.96     23.90 o 
  -2   2   7        9.95       10.04      3.88 o 
  -1   2   7        4.17       -0.19      3.22 o 
   0   2   7      258.28      274.14     13.40 o 
   1   2   7      176.04      160.19     16.36 o 
   2   2   7       24.23       19.78      6.30 o 
   3   2   7       92.54       85.28     10.76 o 
   4   2   7        7.58       22.19      7.38 o 
   5   2   7        1.58        7.36      7.39 o 
 -11   3   7      108.36      100.52     17.56 o 
 -10   3   7      145.23      168.39     14.15 o 
  -9   3   7      948.19      894.44     27.91 o 
  -8   3   7      172.55      187.60     15.14 o 
  -7   3   7       56.49       57.87     10.14 o 
  -6   3   7        0.16        2.60      4.82 o 
  -5   3   7      836.76      786.87     22.07 o 
  -4   3   7     2615.88     2565.00     45.97 o 
  -3   3   7      250.62      238.62     11.01 o 
  -2   3   7       22.59       15.96      4.36 o 
  -1   3   7        1.59        5.19      6.92 o 
   0   3   7      322.50      300.51     23.27 o 
   1   3   7      596.68      602.40     22.13 o 
   2   3   7       51.65       39.65      7.78 o 
   3   3   7        7.63        8.86      6.03 o 
   4   3   7       93.46      102.02     12.66 o 
 -11   4   7        3.80       -3.44      6.30 o 
 -10   4   7        8.23       10.28      5.99 o 
  -9   4   7      201.79      194.13     13.81 o 
  -8   4   7      355.95      330.89     24.13 o 
  -7   4   7       95.98      100.79      9.67 o 
  -6   4   7       98.43      105.38      9.22 o 
  -5   4   7     1132.73     1134.01     27.90 o 
  -4   4   7     1417.22     1380.82     30.61 o 
  -3   4   7      582.82      613.08     19.33 o 
  -2   4   7      162.12      148.48     10.64 o 
  -1   4   7       18.94       26.49      5.99 o 
   0   4   7       53.96       60.68      8.56 o 
   1   4   7      141.58      141.35     12.23 o 
   2   4   7       10.32       11.17      5.71 o 
   3   4   7        4.98        8.94      6.20 o 
 -11   5   7        0.83        2.41      5.29 o 
 -10   5   7        3.22       -0.05      4.69 o 
  -9   5   7       61.65       70.70      9.49 o 
  -8   5   7      636.99      580.45     21.44 o 
  -7   5   7      155.78      148.86     11.31 o 
  -6   5   7        0.03       -3.72      7.16 o 
  -5   5   7       79.33       84.47     12.87 o 
  -4   5   7      389.21      396.99     24.09 o 
  -3   5   7      422.30      449.93     16.88 o 
  -2   5   7        6.51        5.07      4.27 o 
  -1   5   7        1.40        2.18      7.78 o 
   0   5   7      257.70      256.73     15.38 o 
   1   5   7      120.63      154.15     13.28 o 
   2   5   7        2.17        3.62      5.70 o 
   3   5   7        3.60        3.93      6.41 o 
 -11   6   7      143.13      168.26     20.38 o 
 -10   6   7       45.30       27.03      8.33 o 
  -9   6   7      354.45      331.11     16.97 o 
  -8   6   7       42.59       50.29     10.02 o 
  -7   6   7      318.59      305.00     14.47 o 
  -6   6   7      142.87      156.64     17.53 o 
  -5   6   7        1.99       14.02      7.43 o 
  -4   6   7      255.16      253.89     21.09 o 
  -3   6   7       79.86       72.86      8.57 o 
  -2   6   7      185.01      162.43     20.63 o 
  -1   6   7        0.52        5.59      5.09 o 
   0   6   7      226.35      224.13     15.59 o 
   1   6   7       61.49       50.06      9.12 o 
   2   6   7       54.80       80.14     11.66 o 
 -11   7   7      297.46      333.01     28.92 o 
 -10   7   7        3.52        7.96      5.57 o 
  -9   7   7      161.43      182.43     30.02 o 
  -8   7   7      233.77      255.24     23.78 o 
  -7   7   7      129.21      135.12     17.14 o 
  -6   7   7      213.12      186.01     20.10 o 
  -5   7   7        2.03        0.73      6.95 o 
  -4   7   7      135.72      156.21     18.34 o 
  -3   7   7        1.14        6.13      4.98 o 
  -2   7   7        0.36       10.53      5.52 o 
  -1   7   7        8.61       18.49      6.56 o 
   0   7   7       16.35       25.01     14.04 o 
   1   7   7       46.52       42.30      9.66 o 
 -10   8   7        4.33        1.39     10.58 o 
  -9   8   7       91.88      106.84     18.78 o 
  -8   8   7      715.76      665.08     36.27 o 
  -7   8   7      831.80      757.23     38.02 o 
  -6   8   7      308.67      286.08     25.08 o 
  -5   8   7        1.10       11.79      7.37 o 
  -4   8   7      631.24      628.06     33.97 o 
  -3   8   7     1228.38     1245.19     34.65 o 
  -2   8   7      136.16      151.21     13.42 o 
  -1   8   7       29.25       31.34      7.95 o 
   0   8   7       25.49       38.36      8.88 o 
 -10   9   7       78.28       84.20     17.38 o 
  -9   9   7       23.95       20.01      9.82 o 
  -8   9   7       47.89       70.36     15.68 o 
  -7   9   7      210.63      206.59     22.82 o 
  -6   9   7      279.61      345.28     28.44 o 
  -5   9   7       10.48       11.24      9.61 o 
  -4   9   7        4.59        5.02      7.95 o 
  -3   9   7       25.09       41.19     12.72 o 
  -2   9   7      141.17      136.20     13.71 o 
  -9  10   7       39.55       66.85     15.02 o 
  -8  10   7      169.05      179.48     23.24 o 
  -7  10   7      208.71      257.64     25.99 o 
  -6  10   7       86.73       76.34     15.78 o 
  -5  10   7       21.65       22.61     11.70 o 
  -4  10   7      100.12      118.23     19.46 o 
  -1 -11   8       49.68       39.00      8.43 o 
   0 -11   8       11.57       21.90      7.32 o 
   1 -11   8       52.54       59.91     17.82 o 
   2 -11   8       11.23       14.46      7.22 o 
   3 -11   8       42.80       21.26      8.10 o 
   4 -11   8       11.47        7.05      6.96 o 
  -3 -10   8      188.14      195.04     16.76 o 
  -2 -10   8      224.26      214.64     17.04 o 
  -1 -10   8       11.92       16.92      6.31 o 
   0 -10   8        9.13       15.25      9.20 o 
   1 -10   8      215.57      238.32     17.40 o 
   2 -10   8       15.53       42.28      9.01 o 
   3 -10   8      190.74      196.12     19.31 o 
   4 -10   8      194.00      180.95     15.77 o 
   5 -10   8      108.94      119.20     21.03 o 
  -4  -9   8      199.26      211.65     17.04 o 
  -3  -9   8      372.94      365.06     19.15 o 
  -2  -9   8      273.38      300.32     18.62 o 
  -1  -9   8       30.38       30.94      7.12 o 
   0  -9   8       62.33       78.21     10.36 o 
   1  -9   8       96.00      112.21     12.49 o 
   2  -9   8       42.86       63.66     10.82 o 
   3  -9   8      141.63      138.70     13.65 o 
   4  -9   8        6.62        3.33      5.13 o 
   5  -9   8       46.65       40.66      6.87 o 
  -5  -8   8       14.02       16.34      6.57 o 
  -4  -8   8      442.29      421.02     19.97 o 
  -3  -8   8      386.07      390.12     18.75 o 
  -2  -8   8      149.53      157.59     13.54 o 
  -1  -8   8       85.35      100.93     11.23 o 
   0  -8   8       79.08       71.82      9.81 o 
   1  -8   8       44.51       43.33      7.86 o 
   2  -8   8      115.53       99.83     11.39 o 
   3  -8   8      107.15       97.82     11.45 o 
   4  -8   8       38.44       30.80      5.85 o 
   5  -8   8       72.88       82.12     12.67 o 
   6  -8   8       90.54       92.26     13.97 o 
  -6  -7   8        0.68        7.43      9.52 o 
  -5  -7   8        6.22       24.34      6.62 o 
  -4  -7   8      315.08      321.25     16.65 o 
  -3  -7   8      713.05      655.35     23.62 o 
  -2  -7   8      169.41      182.32     13.61 o 
  -1  -7   8       56.44       73.55     10.21 o 
   0  -7   8        1.02       -1.52      8.70 o 
   1  -7   8      260.88      223.07     20.70 o 
   2  -7   8      435.94      416.38     14.40 o 
   3  -7   8       66.96       69.59      7.45 o 
   4  -7   8        4.43        1.65      4.77 o 
   5  -7   8       38.30       41.51      7.08 o 
   6  -7   8      120.89      122.23     13.47 o 
  -7  -6   8       91.09      111.82     19.31 o 
  -6  -6   8       17.54       24.09     10.09 o 
  -5  -6   8      314.69      304.00     16.17 o 
  -4  -6   8      236.68      218.96     26.63 o 
  -3  -6   8       75.10       76.59     12.22 o 
  -2  -6   8      215.96      215.61     13.80 o 
  -1  -6   8      210.96      177.47     40.10 o 
   0  -6   8      204.74      176.44     12.39 o 
   1  -6   8      126.19      137.15      8.64 o 
   2  -6   8      348.13      301.58     12.07 o 
   3  -6   8       15.95       17.06      4.63 o 
   4  -6   8      107.13      116.41     13.63 o 
   5  -6   8      148.63      154.30     11.03 o 
   6  -6   8       57.55       62.24     10.45 o 
  -8  -5   8       36.68       51.68     15.08 o 
  -7  -5   8      192.23      278.82     26.96 o 
  -6  -5   8      293.48      278.46     25.05 o 
  -5  -5   8      282.67      265.34     14.41 o 
  -4  -5   8      274.96      274.59     36.25 o 
  -3  -5   8      308.63      312.97     14.84 o 
  -2  -5   8      477.60      490.53     18.65 o 
  -1  -5   8        0.48        0.93      3.87 o 
   0  -5   8       68.16       74.76      9.10 o 
   1  -5   8      219.72      231.92     10.42 o 
   2  -5   8      487.55      441.32     14.30 o 
   3  -5   8      109.24      120.56      8.88 o 
   4  -5   8        5.70        9.42      4.43 o 
   5  -5   8       28.86       30.75      7.03 o 
   6  -5   8       14.28       12.19      9.93 o 
  -9  -4   8       82.42       80.18     16.98 o 
  -8  -4   8       82.83       58.96     15.17 o 
  -7  -4   8      653.48      590.25     34.60 o 
  -6  -4   8      813.64      778.20     38.74 o 
  -5  -4   8      191.11      210.47     24.98 o 
  -4  -4   8        8.83        5.80      4.25 o 
  -3  -4   8      550.76      572.95     24.06 o 
  -2  -4   8      479.69      444.32     25.46 o 
  -1  -4   8      385.66      388.40     12.17 o 
   0  -4   8       22.92       22.37      4.25 o 
   1  -4   8      511.85      483.36     14.37 o 
   2  -4   8      342.39      336.56     13.35 o 
   3  -4   8       56.75       60.63      6.78 o 
   4  -4   8        0.32        1.72      4.51 o 
   5  -4   8       37.08       55.57      9.27 o 
   6  -4   8       28.40       22.77     14.43 o 
  -9  -3   8       11.79       10.55     10.40 o 
  -8  -3   8      283.22      263.08     25.42 o 
  -7  -3   8      778.38      659.28     35.96 o 
  -6  -3   8      220.90      182.66     20.13 o 
  -5  -3   8      447.27      470.50     20.52 o 
  -4  -3   8       17.74       20.80      5.10 o 
  -3  -3   8      100.65      114.34      6.79 o 
  -2  -3   8      513.03      504.73     13.62 o 
  -1  -3   8      997.85     1008.48     20.97 o 
   0  -3   8      259.51      235.77      9.39 o 
   1  -3   8       53.87       59.63      5.94 o 
   2  -3   8      205.56      206.09     10.24 o 
   3  -3   8       71.46       66.94      9.18 o 
   4  -3   8      260.08      287.45     26.96 o 
   5  -3   8      179.78      148.11     20.64 o 
   6  -3   8       31.30       46.67     12.48 o 
 -10  -2   8       27.90       81.11     26.81 o 
  -9  -2   8       99.14      102.21     17.89 o 
  -8  -2   8      143.86      109.01     17.59 o 
  -7  -2   8      292.79      261.69     23.33 o 
  -6  -2   8      186.29      190.18     19.61 o 
  -5  -2   8      434.49      386.46     14.58 o 
  -4  -2   8       35.48       36.68      4.35 o 
  -3  -2   8      142.05      128.93     11.67 o 
  -2  -2   8     1256.62     1237.80     23.43 o 
  -1  -2   8      958.00      924.94     22.66 o 
   0  -2   8        0.37        1.79      2.58 o 
   1  -2   8      151.33      144.15      8.23 o 
   2  -2   8      533.46      473.87     18.96 o 
   3  -2   8      242.49      238.67     23.00 o 
   4  -2   8      279.54      293.24     17.92 o 
   5  -2   8       14.89       10.59      7.01 o 
 -10  -1   8       71.29       49.77     22.00 o 
  -9  -1   8      336.21      284.72     31.28 o 
  -8  -1   8        0.66        2.51      8.04 o 
  -7  -1   8      347.41      380.06     25.51 o 
  -6  -1   8       29.69       35.51     10.40 o 
  -5  -1   8      177.97      183.09     10.27 o 
  -4  -1   8      149.69      158.56      7.47 o 
  -3  -1   8      943.66      916.52     18.98 o 
  -2  -1   8      374.84      333.37     10.61 o 
  -1  -1   8      136.05      134.17     11.34 o 
   0  -1   8      416.53      391.46     13.99 o 
   1  -1   8        4.92        1.76      3.59 o 
   2  -1   8       56.34       59.49      8.22 o 
   3  -1   8      325.57      341.00     17.21 o 
   4  -1   8      199.23      184.83     15.32 o 
   5  -1   8       22.77       29.78     17.53 o 
 -10   0   8      101.37       81.20     20.52 o 
  -9   0   8       22.74       17.44     18.80 o 
  -8   0   8        3.43        3.29      6.98 o 
  -7   0   8       34.30       41.82      6.81 o 
  -6   0   8      111.06      108.20      9.30 o 
  -5   0   8      139.95      146.60      9.85 o 
  -4   0   8       11.64       12.51      3.17 o 
  -3   0   8      185.07      181.48      7.86 o 
  -2   0   8      279.35      257.73     13.71 o 
  -1   0   8       70.50       76.46      5.82 o 
   0   0   8       89.49       85.45      8.87 o 
   1   0   8       68.16       59.02      8.08 o 
   2   0   8      164.57      163.83     12.93 o 
   3   0   8      139.10      137.96     13.23 o 
   4   0   8       24.87       17.92      7.57 o 
   5   0   8        3.78       13.14      7.29 o 
 -11   1   8       23.30       38.89     14.48 o 
 -10   1   8       79.78       85.86     19.13 o 
  -9   1   8       42.88       43.79     15.99 o 
  -8   1   8       38.51       44.00      8.44 o 
  -7   1   8        1.30        2.76      3.69 o 
  -6   1   8      371.69      367.62     28.82 o 
  -5   1   8      228.19      228.05     11.48 o 
  -4   1   8       23.18       26.84      4.79 o 
  -3   1   8       12.82       16.62      5.54 o 
  -2   1   8      274.59      272.03     19.46 o 
  -1   1   8      485.44      451.79     16.96 o 
   0   1   8        0.43        2.16      5.32 o 
   1   1   8       29.68       38.44      7.34 o 
   2   1   8      147.24      135.04     12.82 o 
   3   1   8      153.10      167.72     27.29 o 
   4   1   8       43.23       45.26      9.04 o 
 -11   2   8        0.37        0.54      9.55 o 
 -10   2   8      143.22      121.13     19.64 o 
  -9   2   8      460.54      447.40     19.08 o 
  -8   2   8      456.60      415.21     18.14 o 
  -7   2   8       71.20       64.01      8.83 o 
  -6   2   8      144.20      156.61     17.57 o 
  -5   2   8      699.88      679.80     20.41 o 
  -4   2   8      255.71      245.71      8.84 o 
  -3   2   8       18.86       26.04      5.12 o 
  -2   2   8       45.83       54.46     14.31 o 
  -1   2   8      209.93      200.98     17.12 o 
   0   2   8      108.82      105.39     10.52 o 
   1   2   8       14.02       23.09      6.36 o 
   2   2   8      176.86      190.44     14.76 o 
   3   2   8       90.90       89.69     15.72 o 
   4   2   8        8.12        8.62      7.13 o 
 -11   3   8       39.55       50.44     14.17 o 
 -10   3   8      330.26      322.31     28.11 o 
  -9   3   8      880.89      891.98     28.27 o 
  -8   3   8       46.99       61.06     13.04 o 
  -7   3   8      643.44      638.46     21.67 o 
  -6   3   8      496.60      472.40     26.40 o 
  -5   3   8      469.43      458.72     30.70 o 
  -4   3   8      296.64      284.62     19.07 o 
  -3   3   8      222.31      193.79     11.52 o 
  -2   3   8      157.81      170.03     18.84 o 
  -1   3   8      201.65      190.81     12.73 o 
   0   3   8      624.92      576.43     21.50 o 
   1   3   8      175.18      195.90     24.39 o 
   2   3   8        4.43       12.96     10.18 o 
   3   3   8       21.74       16.57      7.26 o 
 -11   4   8       66.36       81.79     11.47 o 
 -10   4   8       49.83       44.40      8.39 o 
  -9   4   8      807.78      735.88     25.45 o 
  -8   4   8      853.41      827.55     29.39 o 
  -7   4   8       17.58       21.17      5.78 o 
  -6   4   8       54.48       48.96      7.15 o 
  -5   4   8       30.87       33.06      8.98 o 
  -4   4   8      253.02      216.60     18.77 o 
  -3   4   8      106.13      103.11      9.30 o 
  -2   4   8       69.10       74.52      8.71 o 
  -1   4   8      274.80      251.63     14.38 o 
   0   4   8      158.36      150.30     12.71 o 
   1   4   8        0.08        1.32      5.04 o 
   2   4   8        3.67        1.73     10.65 o 
 -11   5   8        1.78        1.29      6.32 o 
 -10   5   8       22.97       24.84      7.01 o 
  -9   5   8       21.63       32.80      7.25 o 
  -8   5   8       78.91       83.44      9.80 o 
  -7   5   8        1.06        6.26      4.60 o 
  -6   5   8        2.01        7.46      5.68 o 
  -5   5   8       42.78       43.04     10.46 o 
  -4   5   8      382.02      330.98     22.64 o 
  -3   5   8       18.79       16.33      5.32 o 
  -2   5   8      187.99      175.24     13.00 o 
  -1   5   8      577.85      489.51     28.70 o 
   0   5   8      175.91      166.56     14.10 o 
   1   5   8       12.29       21.37      7.18 o 
   2   5   8        9.60       15.18      6.97 o 
 -11   6   8       40.70       48.14     13.21 o 
 -10   6   8       92.03       76.78     14.02 o 
  -9   6   8      238.54      250.92     16.14 o 
  -8   6   8        4.40        3.29      4.39 o 
  -7   6   8       14.44       15.68      7.98 o 
  -6   6   8        0.74        0.15      5.65 o 
  -5   6   8      443.54      419.11     26.47 o 
  -4   6   8       48.49       64.13     12.63 o 
  -3   6   8       75.86       94.16     10.38 o 
  -2   6   8      264.32      255.04     14.95 o 
  -1   6   8      225.56      210.38     15.08 o 
   0   6   8       79.08      100.24     11.92 o 
   1   6   8        0.68        5.84      6.24 o 
 -10   7   8       66.00       63.54      9.96 o 
  -9   7   8      212.98      231.13     23.84 o 
  -8   7   8       36.34       61.50     12.51 o 
  -7   7   8       21.16       27.23      9.46 o 
  -6   7   8       75.32      104.78     17.62 o 
  -5   7   8       76.03       51.83     12.66 o 
  -4   7   8       60.29       68.66     14.42 o 
  -3   7   8        5.94       10.49      9.10 o 
  -2   7   8       44.23       38.08     10.70 o 
  -1   7   8        8.87       17.25      6.81 o 
   0   7   8       35.80       46.33      9.55 o 
 -10   8   8       64.00       61.14     15.23 o 
  -9   8   8      613.67      673.09     38.17 o 
  -8   8   8      360.29      337.06     27.80 o 
  -7   8   8      176.83      191.85     22.30 o 
  -6   8   8        5.15        4.84      8.55 o 
  -5   8   8      236.83      259.66     24.15 o 
  -4   8   8      448.19      463.99     30.80 o 
  -3   8   8      134.49      180.39     22.00 o 
  -2   8   8        0.02        0.52      5.86 o 
  -9   9   8      296.48      308.11     29.25 o 
  -8   9   8      205.59      214.96     24.27 o 
  -7   9   8       88.29       99.04     17.74 o 
  -6   9   8        3.09        6.20      9.70 o 
  -5   9   8      243.90      282.54     26.78 o 
  -4   9   8      123.23      155.16     21.82 o 
  -3   9   8        7.23        9.73     10.79 o 
  -7  10   8       60.16       62.65     14.93 o 
  -6  10   8       48.29       77.31     17.26 o 
   0 -11   9        2.11        7.75      6.11 o 
   1 -11   9        2.99       14.08      6.56 o 
  -2 -10   9       22.15       20.01      7.02 o 
  -1 -10   9      187.41      232.03     17.85 o 
   0 -10   9      120.28      128.00     19.43 o 
   1 -10   9       44.30       44.94      9.44 o 
   2 -10   9       11.56       11.10     10.37 o 
   3 -10   9      250.56      251.29     18.26 o 
  -4  -9   9      141.64      171.20     19.78 o 
  -3  -9   9       83.63      103.17     19.55 o 
  -2  -9   9        0.10       -6.21      8.28 o 
  -1  -9   9       29.02       22.79      7.15 o 
   0  -9   9      106.08      129.23     13.71 o 
   1  -9   9      128.84      140.15     13.95 o 
   2  -9   9      110.06      104.20     12.75 o 
   3  -9   9        0.36        5.92      7.28 o 
   4  -9   9       28.93       21.21      7.91 o 
  -5  -8   9       49.10       57.18      9.52 o 
  -4  -8   9      434.73      439.45     20.83 o 
  -3  -8   9      171.69      181.39     42.11 o 
  -2  -8   9        1.03        1.30      4.49 o 
  -1  -8   9      148.48      156.06     13.91 o 
   0  -8   9      201.23      204.63     15.19 o 
   1  -8   9      218.13      211.00     15.58 o 
   2  -8   9       29.75       36.64      7.82 o 
   3  -8   9        0.20        3.87      5.47 o 
   4  -8   9       23.05       28.47     10.51 o 
   5  -8   9       30.03       41.71      7.20 o 
  -6  -7   9       10.81       20.46     11.33 o 
  -5  -7   9       30.88       32.09     11.32 o 
  -4  -7   9      170.24      186.02     15.68 o 
  -3  -7   9      260.87      257.80     31.28 o 
  -2  -7   9       33.00       29.99      9.91 o 
  -1  -7   9       66.61       78.44     10.01 o 
   0  -7   9       49.49       56.70      8.89 o 
   1  -7   9      220.96      207.14     32.99 o 
   2  -7   9       70.79       77.93     10.08 o 
   3  -7   9       26.08       28.91      5.49 o 
   4  -7   9       72.09       74.74      8.14 o 
   5  -7   9      109.08      118.85     12.68 o 
  -7  -6   9       37.90       39.20     13.15 o 
  -6  -6   9      318.56      331.38     28.68 o 
  -5  -6   9       35.23       41.69      7.58 o 
  -4  -6   9       26.12       27.26     11.18 o 
  -3  -6   9      130.11      153.86     17.27 o 
  -2  -6   9       21.42       22.48      6.16 o 
  -1  -6   9       17.33       14.53     10.89 o 
   0  -6   9       93.87      128.67     11.76 o 
   1  -6   9      421.42      395.22     13.94 o 
   2  -6   9       16.81       15.72      4.59 o 
   3  -6   9       36.49       37.36      7.72 o 
   4  -6   9       70.80       81.70      8.60 o 
   5  -6   9       37.27       43.31     12.89 o 
  -8  -5   9      195.14      206.41     25.51 o 
  -7  -5   9      165.97      175.62     23.24 o 
  -6  -5   9       16.04       33.03     11.06 o 
  -5  -5   9      126.74      118.78     29.69 o 
  -4  -5   9      325.30      332.32     16.01 o 
  -3  -5   9        8.38       17.70      5.42 o 
  -2  -5   9       36.13       44.32      7.24 o 
  -1  -5   9       58.99       61.39      8.28 o 
   0  -5   9      141.85      130.99      8.58 o 
   1  -5   9       40.50       49.14      5.89 o 
   2  -5   9        0.37        2.58      3.64 o 
   3  -5   9       11.19       18.14     10.56 o 
   4  -5   9       63.31       51.38      8.87 o 
   5  -5   9       19.57       19.24      7.46 o 
  -8  -4   9      303.25      290.34     28.23 o 
  -7  -4   9      333.58      345.73     29.10 o 
  -6  -4   9        0.13       -6.50      7.31 o 
  -5  -4   9        0.72        3.75      4.18 o 
  -4  -4   9      118.71      131.47     13.19 o 
  -3  -4   9      105.49      105.13      9.76 o 
  -2  -4   9       48.51       64.16     10.00 o 
  -1  -4   9       12.30       10.98      3.73 o 
   0  -4   9       15.65       17.33      4.14 o 
   1  -4   9        0.92        2.34      5.50 o 
   2  -4   9       76.68       82.42      8.36 o 
   3  -4   9        5.15        2.13      4.91 o 
   4  -4   9        5.94       10.12      5.99 o 
   5  -4   9      107.14      112.69     19.96 o 
  -9  -3   9      176.89      177.67     23.78 o 
  -8  -3   9      507.23      539.90     34.60 o 
  -7  -3   9      185.08      174.89     21.85 o 
  -6  -3   9      146.07      183.56     20.34 o 
  -5  -3   9        9.93       19.70      9.19 o 
  -4  -3   9      162.30      154.18     10.93 o 
  -3  -3   9      295.44      294.11     11.11 o 
  -2  -3   9      339.76      318.76     11.23 o 
  -1  -3   9       60.22       63.49      8.36 o 
   0  -3   9       10.31       14.38      3.99 o 
   1  -3   9        9.06       12.94      4.01 o 
   2  -3   9       40.85       54.68      8.20 o 
   3  -3   9       14.49       28.24      6.60 o 
   4  -3   9       23.53       29.22      7.67 o 
   5  -3   9      113.68      125.16     17.00 o 
  -9  -2   9       64.62       92.57     17.50 o 
  -8  -2   9      125.30      155.58     21.15 o 
  -7  -2   9      106.61      141.22     19.70 o 
  -6  -2   9       46.57       59.42     13.51 o 
  -5  -2   9        1.05       -0.42      6.71 o 
  -4  -2   9      621.39      615.86     15.52 o 
  -3  -2   9     1374.20     1386.38     26.33 o 
  -2  -2   9      541.53      493.26     17.33 o 
  -1  -2   9       37.86       36.16      5.03 o 
   0  -2   9      282.36      286.96     11.92 o 
   1  -2   9     1086.06     1000.11     29.10 o 
   2  -2   9      329.91      302.06     15.76 o 
   3  -2   9       21.36       17.73      8.22 o 
   4  -2   9      231.32      227.06     59.02 o 
   5  -2   9       88.07       92.02     12.91 o 
 -10  -1   9       92.84       97.55     27.92 o 
  -9  -1   9       65.28       40.19     14.17 o 
  -8  -1   9      491.76      481.06     31.22 o 
  -7  -1   9      377.89      354.35     25.75 o 
  -6  -1   9       13.09       28.59      9.70 o 
  -5  -1   9       86.09       96.64      8.94 o 
  -4  -1   9        8.42        6.96      3.38 o 
  -3  -1   9      857.64      799.95     18.26 o 
  -2  -1   9      117.08      112.30      7.17 o 
  -1  -1   9       63.36       73.09      6.97 o 
   0  -1   9      246.64      218.57     20.81 o 
   1  -1   9        8.61       17.10      5.64 o 
   2  -1   9      120.01      148.01     13.03 o 
   3  -1   9        0.13        2.61      5.09 o 
   4  -1   9        7.34        6.74      6.41 o 
 -10   0   9       71.17       91.75     23.42 o 
  -9   0   9        0.05        4.02     23.45 o 
  -8   0   9      120.05      108.77     17.62 o 
  -7   0   9       48.05       58.96     12.78 o 
  -6   0   9       70.93       81.93      8.85 o 
  -5   0   9        0.25        1.94      3.76 o 
  -4   0   9      356.59      335.15     17.60 o 
  -3   0   9      961.39      966.26     20.49 o 
  -2   0   9      103.88       92.60      8.80 o 
  -1   0   9       11.83        5.02      4.23 o 
   0   0   9      116.16      124.99     11.09 o 
   1   0   9      112.68      129.00     11.94 o 
   2   0   9       92.39       86.52     10.79 o 
   3   0   9        0.42       11.45      6.45 o 
   4   0   9        7.85        4.80      6.47 o 
 -10   1   9        0.43       -5.23     14.05 o 
  -9   1   9        1.93        7.40     15.84 o 
  -8   1   9        1.02      -24.48     19.31 o 
  -7   1   9       80.62      106.42     10.00 o 
  -6   1   9      215.47      192.12     11.96 o 
  -5   1   9       18.56       23.71      5.33 o 
  -4   1   9      707.58      669.49     19.29 o 
  -3   1   9      513.95      504.59     17.73 o 
  -2   1   9      324.22      341.30     14.96 o 
  -1   1   9       69.17       67.73     11.21 o 
   0   1   9       35.29       28.93      6.50 o 
   1   1   9      163.69      183.18     14.13 o 
   2   1   9      102.54      118.32     13.08 o 
   3   1   9       17.62       19.15      7.64 o 
 -11   2   9       14.18       -8.52      9.88 o 
 -10   2   9       80.43       97.74     19.76 o 
  -9   2   9       12.63       10.23      8.95 o 
  -8   2   9      173.41      165.60     20.41 o 
  -7   2   9       64.87       70.37     21.58 o 
  -6   2   9      213.63      224.56     12.37 o 
  -5   2   9       60.98       65.47      7.60 o 
  -4   2   9      283.21      259.00     18.50 o 
  -3   2   9      297.44      275.41     13.30 o 
  -2   2   9      238.61      219.79     13.03 o 
  -1   2   9      102.16      109.18     10.54 o 
   0   2   9       49.30       52.11      8.57 o 
   1   2   9      120.14      125.75     13.07 o 
   2   2   9       59.40       64.74     10.61 o 
   3   2   9        0.25        4.34      6.69 o 
 -11   3   9      255.83      222.85     26.23 o 
 -10   3   9      181.81      175.83     14.45 o 
  -9   3   9       28.50       29.31     10.59 o 
  -8   3   9     1189.48     1130.97     32.06 o 
  -7   3   9     1080.42     1077.54     36.01 o 
  -6   3   9      598.58      576.14     62.50 o 
  -5   3   9      179.35      169.72     17.20 o 
  -4   3   9        9.66        9.22      5.92 o 
  -3   3   9      430.19      412.48     16.81 o 
  -2   3   9      150.91      161.86     12.17 o 
  -1   3   9      439.89      414.94     18.55 o 
   0   3   9       96.30      106.88     11.75 o 
   1   3   9        1.57       -0.94      4.83 o 
   2   3   9       18.07       24.49     13.61 o 
 -11   4   9      144.18      147.93     21.94 o 
 -10   4   9      198.79      216.69     15.96 o 
  -9   4   9       35.26       47.35      8.80 o 
  -8   4   9       58.43       44.05      8.01 o 
  -7   4   9      270.28      284.84     14.78 o 
  -6   4   9      613.80      576.99     29.86 o 
  -5   4   9      645.65      655.83     32.70 o 
  -4   4   9      130.61      140.47     16.92 o 
  -3   4   9       92.41       94.53      9.74 o 
  -2   4   9      320.30      318.47     16.50 o 
  -1   4   9      167.37      151.79     12.91 o 
   0   4   9        0.50       12.03      8.63 o 
   1   4   9        5.09        1.89      5.69 o 
 -11   5   9       20.25       30.18     18.69 o 
 -10   5   9       69.01       76.29     10.89 o 
  -9   5   9        2.21        0.13      6.66 o 
  -8   5   9       65.15       77.47     12.66 o 
  -7   5   9      113.40      127.84     17.26 o 
  -6   5   9      324.69      316.75     22.27 o 
  -5   5   9      249.56      283.75     23.30 o 
  -4   5   9       15.40        8.73      6.50 o 
  -3   5   9      123.35      127.60     11.31 o 
  -2   5   9      196.18      192.91     14.23 o 
  -1   5   9       37.37       52.88      8.97 o 
   0   5   9       30.50       32.70      8.52 o 
   1   5   9       12.42       23.29      7.70 o 
 -10   6   9       45.66       31.66      8.07 o 
  -9   6   9       28.72       49.99     12.33 o 
  -8   6   9       24.42       24.39      9.16 o 
  -7   6   9       90.49      126.36     18.01 o 
  -6   6   9      206.21      156.03     19.10 o 
  -5   6   9       56.36       58.15     13.51 o 
  -4   6   9       35.23       34.48     11.09 o 
  -3   6   9      325.40      356.07     26.53 o 
  -2   6   9      200.59      221.49     15.78 o 
  -1   6   9      155.78      154.80     15.81 o 
   0   6   9        5.76       10.97      6.80 o 
 -10   7   9      124.25      139.20     20.07 o 
  -9   7   9        9.30        9.70      8.73 o 
  -8   7   9        0.10        2.06      6.74 o 
  -7   7   9       24.41       43.04     11.73 o 
  -6   7   9       98.25       75.83     15.17 o 
  -5   7   9       19.30       22.58      9.97 o 
  -4   7   9        3.68       -4.84      7.56 o 
  -3   7   9       23.10       13.69      9.97 o 
  -2   7   9        3.90        6.93      6.15 o 
  -9   8   9       67.24       83.50     17.11 o 
  -8   8   9       10.37       10.34      7.83 o 
  -7   8   9       71.64       98.52     18.25 o 
  -6   8   9      139.85      154.43     21.79 o 
  -5   8   9      160.24      173.08     22.39 o 
  -4   8   9        0.49       -1.21      8.25 o 
  -3   8   9      104.05      136.12     20.94 o 
  -7   9   9       22.21       30.86     12.66 o 
  -6   9   9       57.75       87.58     18.16 o 
  -5   9   9      154.24      151.62     21.85 o 
  -1 -10  10       93.53      102.17     13.10 o 
   0 -10  10       65.21       64.71     10.96 o 
   1 -10  10       12.46       19.44     10.91 o 
  -3  -9  10       14.29       15.81      7.31 o 
  -2  -9  10       91.69      106.39     13.13 o 
  -1  -9  10      124.41      126.70     14.02 o 
   0  -9  10      105.27      125.74     13.82 o 
   1  -9  10       22.12       40.18      8.85 o 
   2  -9  10       44.57       46.03     11.89 o 
   3  -9  10       76.12       80.69     11.73 o 
  -5  -8  10      288.51      326.23     19.92 o 
  -4  -8  10       90.42      113.57     13.53 o 
  -3  -8  10        5.82       16.15      6.71 o 
  -2  -8  10      193.97      222.20     17.00 o 
  -1  -8  10      359.24      360.84     19.53 o 
   0  -8  10      209.16      252.47     20.13 o 
   1  -8  10       45.73       43.19      8.56 o 
   2  -8  10       12.51       14.98      6.49 o 
   3  -8  10      109.23      128.23     13.60 o 
  -6  -7  10      223.45      255.46     28.11 o 
  -5  -7  10       99.50       93.54     11.16 o 
  -4  -7  10        2.22        0.89      4.99 o 
  -3  -7  10       41.72       41.69      8.55 o 
  -2  -7  10      258.19      263.30     17.09 o 
  -1  -7  10      146.43      157.15     19.58 o 
   0  -7  10       93.69      101.71     11.77 o 
   1  -7  10        2.55       -3.15      5.36 o 
   2  -7  10      152.86      149.59     21.59 o 
   3  -7  10      124.01      111.27      9.83 o 
   4  -7  10      116.37      105.24      9.96 o 
  -7  -6  10       25.46       26.41     12.21 o 
  -6  -6  10       47.07       72.74     15.93 o 
  -5  -6  10      167.79      176.47     14.18 o 
  -4  -6  10      399.01      384.42     18.40 o 
  -3  -6  10       36.79       33.21      7.76 o 
  -2  -6  10        2.16        4.43      4.87 o 
  -1  -6  10      218.02      247.45     15.59 o 
   0  -6  10      498.83      510.56     21.26 o 
   1  -6  10       29.24       35.40      8.37 o 
   2  -6  10       77.07       77.56      7.97 o 
   3  -6  10       68.66       84.88      8.88 o 
   4  -6  10        5.75        1.94      6.00 o 
  -7  -5  10       71.80       61.32     14.32 o 
  -6  -5  10       56.90       67.12     16.02 o 
  -5  -5  10        3.12        2.36      9.34 o 
  -4  -5  10       39.88       43.41      7.98 o 
  -3  -5  10       20.51       14.82      5.91 o 
  -2  -5  10       38.34       41.37      7.46 o 
  -1  -5  10      120.67      124.38     11.56 o 
   0  -5  10       13.41       28.37      7.99 o 
   1  -5  10        0.99        4.67      3.70 o 
   2  -5  10       21.14       32.01      5.82 o 
   3  -5  10      137.16      129.07     12.93 o 
   4  -5  10      115.25      136.65     32.62 o 
  -8  -4  10      149.58      150.17     22.12 o 
  -7  -4  10        1.08       -9.13      8.40 o 
  -6  -4  10      116.36      118.20     19.16 o 
  -5  -4  10       81.23       86.13     15.75 o 
  -4  -4  10       82.11       96.10     10.03 o 
  -3  -4  10       43.21       48.57      7.68 o 
  -2  -4  10      168.01      161.93     12.19 o 
  -1  -4  10      199.03      226.25     10.72 o 
   0  -4  10       11.78       13.65      4.40 o 
   1  -4  10       20.19       21.94      5.96 o 
   2  -4  10        8.90       13.73      5.57 o 
   3  -4  10       26.66       29.52      7.54 o 
   4  -4  10      160.53      203.57     16.89 o 
  -9  -3  10      254.93      257.30     28.35 o 
  -8  -3  10       96.84      118.17     20.37 o 
  -7  -3  10       36.48       38.68     13.54 o 
  -6  -3  10        0.50       -1.78      6.47 o 
  -5  -3  10      199.79      234.61     22.18 o 
  -4  -3  10      429.08      423.47     17.28 o 
  -3  -3  10       12.98       13.60      4.91 o 
  -2  -3  10        0.93        0.86      3.10 o 
  -1  -3  10       43.63       42.22      5.74 o 
   0  -3  10      294.59      292.44     11.99 o 
   1  -3  10       60.33       61.20      8.18 o 
   2  -3  10        2.26        3.56      6.15 o 
   3  -3  10       20.03       24.01      7.18 o 
   4  -3  10       95.85       88.16     15.28 o 
  -9  -2  10       87.83       89.91     18.19 o 
  -8  -2  10       30.56       14.11     10.64 o 
  -7  -2  10       29.90       33.91     12.30 o 
  -6  -2  10        5.25       20.01      9.19 o 
  -5  -2  10      287.15      285.89     23.21 o 
  -4  -2  10      767.26      727.70     33.85 o 
  -3  -2  10      626.82      648.94     31.22 o 
  -2  -2  10       16.38       14.53      3.90 o 
  -1  -2  10      101.57      103.09      7.90 o 
   0  -2  10      610.95      561.68     28.39 o 
   1  -2  10      312.42      286.30     16.67 o 
   2  -2  10       18.04       31.46      7.16 o 
   3  -2  10       55.08       60.60      9.95 o 
   4  -2  10       39.20       76.80     11.23 o 
  -9  -1  10      299.94      271.84     27.26 o 
  -8  -1  10      736.16      701.14     38.80 o 
  -7  -1  10      217.09      171.99     20.61 o 
  -6  -1  10        0.06        1.03      7.89 o 
  -5  -1  10       70.04       69.63     12.27 o 
  -4  -1  10      164.84      165.79      9.01 o 
  -3  -1  10       78.34       81.38      6.85 o 
  -2  -1  10        0.01        1.73      3.64 o 
  -1  -1  10        0.44        0.38      4.08 o 
   0  -1  10        3.12        1.64      4.99 o 
   1  -1  10       20.44       37.37      7.18 o 
   2  -1  10       17.44       26.24      7.01 o 
   3  -1  10        3.20        6.32      6.85 o 
 -10   0  10       13.43        3.02     21.97 o 
  -9   0  10       21.23       25.36     16.74 o 
  -8   0  10      403.58      342.41     28.08 o 
  -7   0  10      131.12      175.62     19.64 o 
  -6   0  10        9.41       15.54      6.48 o 
  -5   0  10      184.78      177.82     12.07 o 
  -4   0  10      148.77      139.44     10.74 o 
  -3   0  10       36.48       27.00      5.48 o 
  -2   0  10        0.41        4.86      6.24 o 
  -1   0  10      115.69      113.48     10.76 o 
   0   0  10      182.79      211.05     14.63 o 
   1   0  10      116.01      144.12     13.33 o 
   2   0  10        1.85        8.07      6.00 o 
   3   0  10       14.54       16.10      7.14 o 
 -10   1  10        5.10      -12.00     15.02 o 
  -9   1  10       27.92       24.84     20.19 o 
  -8   1  10      122.06       93.90     17.01 o 
  -7   1  10       17.22       22.31      6.28 o 
  -6   1  10       17.65       19.73      5.69 o 
  -5   1  10        2.75       10.53      4.57 o 
  -4   1  10      210.62      210.40     18.77 o 
  -3   1  10        1.16        0.36      4.10 o 
  -2   1  10        0.25       -0.73      4.16 o 
  -1   1  10       66.87       79.30     24.83 o 
   0   1  10      218.83      202.63     14.76 o 
   1   1  10      175.98      173.37     21.94 o 
   2   1  10        4.25       10.57      6.71 o 
 -10   2  10       23.77       24.30     14.93 o 
  -9   2  10       44.99       30.34     15.87 o 
  -8   2  10      469.02      501.92     21.55 o 
  -7   2  10      177.72      212.28     15.66 o 
  -6   2  10       25.84       23.53      5.98 o 
  -5   2  10      193.54      204.87     19.01 o 
  -4   2  10        6.11       22.58      7.56 o 
  -3   2  10      488.56      427.63     18.92 o 
  -2   2  10       33.89       39.50      6.85 o 
  -1   2  10       33.11       20.90      5.97 o 
   0   2  10      185.27      210.33     25.93 o 
   1   2  10       23.18       34.63      8.40 o 
   2   2  10        0.70       10.74      6.91 o 
 -10   3  10        1.25       -5.17     10.25 o 
  -9   3  10      242.63      251.01     16.53 o 
  -8   3  10      327.96      337.58     17.34 o 
  -7   3  10      151.80      160.71     17.86 o 
  -6   3  10       11.46       13.72      6.56 o 
  -5   3  10       15.83       16.47      7.62 o 
  -4   3  10      241.35      253.86     22.06 o 
  -3   3  10      105.45      114.58     10.73 o 
  -2   3  10        8.92       10.90      4.97 o 
  -1   3  10       41.10       45.60      8.65 o 
   0   3  10       67.50       58.07     10.70 o 
   1   3  10       54.46       53.65     10.00 o 
 -10   4  10       43.96       40.40     23.47 o 
  -9   4  10       82.70       94.11     15.07 o 
  -8   4  10      242.12      239.93     21.97 o 
  -7   4  10       99.10      127.23     17.56 o 
  -6   4  10      111.21      102.84     15.44 o 
  -5   4  10        8.91       15.53      7.92 o 
  -4   4  10      148.71      173.38     19.58 o 
  -3   4  10      173.07      190.39     20.85 o 
  -2   4  10       23.08       36.04     13.16 o 
  -1   4  10        0.33       10.74      5.92 o 
   0   4  10        0.28        3.10      5.82 o 
 -10   5  10       25.84       27.86     11.26 o 
  -9   5  10        5.71        9.37      8.40 o 
  -8   5  10      442.31      468.58     29.74 o 
  -7   5  10      160.45      201.43     22.18 o 
  -6   5  10       82.08      100.30     16.08 o 
  -5   5  10       26.96       28.17      8.85 o 
  -4   5  10      129.36      108.01     16.65 o 
  -3   5  10      266.12      281.63     25.84 o 
  -2   5  10       26.26       32.96      8.05 o 
  -1   5  10        1.95        2.38      6.23 o 
 -10   6  10        0.27       28.26     10.28 o 
  -9   6  10       69.68       71.81     14.48 o 
  -8   6  10      161.78      183.93     21.85 o 
  -7   6  10      274.91      276.22     26.32 o 
  -6   6  10      155.13      189.19     22.03 o 
  -5   6  10       10.60        6.65      7.37 o 
  -4   6  10      234.77      235.85     24.90 o 
  -3   6  10      207.66      185.35     22.94 o 
  -2   6  10      129.70      122.94     15.68 o 
  -9   7  10       31.63       32.00     10.82 o 
  -8   7  10       52.02       91.24     17.11 o 
  -7   7  10       24.71       48.87     13.09 o 
  -6   7  10        1.14        7.01      8.49 o 
  -5   7  10       87.49       84.02     16.65 o 
  -4   7  10        5.30       15.41     10.21 o 
  -3   7  10       22.93       26.96     13.66 o 
  -7   8  10      157.75      184.44     24.72 o 
  -6   8  10        2.35       14.90     10.49 o 
  -2  -9  11       84.15       88.75     12.52 o 
  -1  -9  11        0.26       -2.41      5.64 o 
   0  -9  11        0.14        5.75      6.55 o 
  -4  -8  11        8.64       16.50      7.02 o 
  -3  -8  11       51.51       51.12     15.72 o 
  -2  -8  11       49.18       55.17     10.23 o 
  -1  -8  11       23.99       44.24     14.10 o 
   0  -8  11        1.43       19.23      9.01 o 
   1  -8  11       11.72       13.87      7.33 o 
   2  -8  11       12.78       20.14      7.88 o 
  -5  -7  11        6.78        6.77      9.61 o 
  -4  -7  11      132.36      134.27     29.74 o 
  -3  -7  11      270.38      293.77     20.87 o 
  -2  -7  11       77.38      103.43     12.24 o 
  -1  -7  11       57.51       77.28     10.84 o 
   0  -7  11        0.40        3.48      5.27 o 
   1  -7  11       25.86       29.75      7.83 o 
   2  -7  11       20.55       23.81      7.71 o 
  -6  -6  11       23.90       12.81     11.70 o 
  -5  -6  11      282.09      296.65     28.38 o 
  -4  -6  11      218.40      239.07     47.04 o 
  -3  -6  11        0.43        3.07      5.64 o 
  -2  -6  11      128.33      154.11     14.43 o 
  -1  -6  11      238.66      239.57     31.04 o 
   0  -6  11      125.41      106.69     11.89 o 
   1  -6  11       14.65        6.41      5.84 o 
   2  -6  11       52.95       54.95      7.76 o 
   3  -6  11       31.31       36.64      8.01 o 
  -7  -5  11       52.69       65.64     16.02 o 
  -6  -5  11       11.27       11.21      9.82 o 
  -5  -5  11       45.32       28.74     10.67 o 
  -4  -5  11        6.99        5.45      5.18 o 
  -3  -5  11       40.79       41.87      7.94 o 
  -2  -5  11      170.67      170.70     39.68 o 
  -1  -5  11       14.38       12.78      8.36 o 
   0  -5  11        0.95        2.30      5.35 o 
   1  -5  11        0.70        4.58      3.99 o 
   2  -5  11       82.76      104.68     11.89 o 
   3  -5  11       88.10       88.42     13.54 o 
  -7  -4  11       53.83       59.99     15.11 o 
  -6  -4  11       95.97      101.97     18.68 o 
  -5  -4  11       33.91       43.16     12.54 o 
  -4  -4  11        1.02        3.57      4.51 o 
  -3  -4  11      140.88      137.92     11.92 o 
  -2  -4  11      266.90      248.36     19.86 o 
  -1  -4  11       35.42       40.82      6.09 o 
   0  -4  11        0.11        5.13      4.69 o 
   1  -4  11       45.37       47.82      8.32 o 
   2  -4  11       72.34       82.88     10.97 o 
   3  -4  11       45.82       58.40      9.87 o 
  -8  -3  11       13.38       25.60     11.73 o 
  -7  -3  11       40.41       41.37     13.06 o 
  -6  -3  11       49.06       70.66     15.08 o 
  -5  -3  11      184.03      198.07     21.79 o 
  -4  -3  11       96.98      107.51     10.51 o 
  -3  -3  11       67.55       73.37      9.13 o 
  -2  -3  11      253.19      268.98     11.42 o 
  -1  -3  11       99.25      107.55     13.24 o 
   0  -3  11      148.60      153.70     12.80 o 
   1  -3  11       24.64       20.71      6.73 o 
   2  -3  11        4.13       12.44      5.67 o 
   3  -3  11        9.66       14.41      7.05 o 
  -9  -2  11       21.32       44.97     14.14 o 
  -8  -2  11        0.12        0.15     10.00 o 
  -7  -2  11        9.51        4.99      9.70 o 
  -6  -2  11      150.22      145.21     19.55 o 
  -5  -2  11      326.57      295.96     24.27 o 
  -4  -2  11      105.25      115.87     15.90 o 
  -3  -2  11      156.37      165.56      9.75 o 
  -2  -2  11      365.64      364.87     16.36 o 
  -1  -2  11      300.36      332.23     18.95 o 
   0  -2  11       50.00       52.55      8.27 o 
   1  -2  11        0.67        8.19      5.34 o 
   2  -2  11       62.79       70.87     10.72 o 
  -9  -1  11      220.69      203.90     25.20 o 
  -8  -1  11       58.08       62.10     15.44 o 
  -7  -1  11       95.40      132.10     19.31 o 
  -6  -1  11      123.41      171.99     19.86 o 
  -5  -1  11      313.03      247.88     21.58 o 
  -4  -1  11        4.84        6.07      4.70 o 
  -3  -1  11      187.05      169.82     12.07 o 
  -2  -1  11      102.04      119.49     11.00 o 
  -1  -1  11      142.53      149.29     30.18 o 
   0  -1  11      160.50      167.37     13.87 o 
   1  -1  11       76.85       82.53     11.20 o 
   2  -1  11        2.59       12.86      6.50 o 
  -9   0  11       88.40       72.77     17.50 o 
  -8   0  11        0.70       -2.09      8.55 o 
  -7   0  11      100.10      111.37     17.32 o 
  -6   0  11      119.63      123.49     16.38 o 
  -5   0  11      189.61      212.58     42.31 o 
  -4   0  11       20.01       19.25      7.43 o 
  -3   0  11        3.17        4.23      4.96 o 
  -2   0  11       90.60       83.45      9.85 o 
  -1   0  11       61.42       93.82     24.72 o 
   0   0  11      250.30      249.60     16.78 o 
   1   0  11       26.73       27.05      7.87 o 
   2   0  11        4.02        8.33     13.37 o 
  -9   1  11        9.31       58.72     26.11 o 
  -8   1  11       14.01        9.22      9.73 o 
  -7   1  11       75.49      110.38     21.02 o 
  -6   1  11      263.77      283.86     14.90 o 
  -5   1  11      110.13      111.40     15.47 o 
  -4   1  11      140.95      169.39     18.56 o 
  -3   1  11        3.15        9.31      4.74 o 
  -2   1  11      168.00      159.59     14.07 o 
  -1   1  11      263.39      252.43     16.36 o 
   0   1  11       90.92       84.65     10.98 o 
   1   1  11        4.62        1.58      5.48 o 
 -10   2  11       22.22       23.42     15.53 o 
  -9   2  11       52.22       50.77     21.67 o 
  -8   2  11      197.13      214.61     32.73 o 
  -7   2  11      132.63      188.88     19.64 o 
  -6   2  11        3.46        3.93      6.38 o 
  -5   2  11      233.69      225.09     21.25 o 
  -4   2  11      328.00      288.55     24.06 o 
  -3   2  11       17.64       15.02      7.53 o 
  -2   2  11       23.96       39.77      7.28 o 
  -1   2  11      113.89      102.08     11.75 o 
   0   2  11       10.34       14.35      6.56 o 
 -10   3  11      148.50      140.80     23.39 o 
  -9   3  11      164.03      148.07     14.14 o 
  -8   3  11       10.14       19.64      8.49 o 
  -7   3  11       45.04       49.35     12.12 o 
  -6   3  11       79.74      104.66     15.96 o 
  -5   3  11      260.55      245.22     22.58 o 
  -4   3  11        2.17       10.61      6.80 o 
  -3   3  11       21.53       21.12      8.95 o 
  -2   3  11       34.02       33.69     14.08 o 
  -1   3  11       21.39       20.18      6.69 o 
   0   3  11      121.09      117.72     16.47 o 
  -9   4  11      338.79      363.62     26.08 o 
  -8   4  11      341.30      371.21     27.02 o 
  -7   4  11       30.73       29.53     10.21 o 
  -6   4  11       16.43       30.86      9.73 o 
  -5   4  11      140.98      149.90     19.43 o 
  -4   4  11      246.96      273.11     25.05 o 
  -3   4  11       52.63       69.57     14.57 o 
  -2   4  11        0.94        4.59      5.59 o 
  -1   4  11       13.08       24.39      8.05 o 
  -9   5  11       12.71       22.42     10.46 o 
  -8   5  11      116.37      155.55     21.19 o 
  -7   5  11       48.08       48.32     11.85 o 
  -6   5  11        5.99       16.80      8.64 o 
  -5   5  11       72.30       78.09     15.72 o 
  -4   5  11      186.99      183.50     22.24 o 
  -3   5  11      117.57      133.97     20.52 o 
  -2   5  11        0.70        5.74     10.21 o 
  -8   6  11        5.69       13.93      9.76 o 
  -7   6  11       19.83       29.77     10.88 o 
  -6   6  11        8.60       17.23      9.34 o 
  -5   6  11      101.13      135.24     20.34 o 
  -4   6  11       61.46       71.38     16.17 o 
  -4  -7  12      117.59      131.35     20.14 o 
  -3  -7  12      201.45      210.96     17.14 o 
  -2  -7  12       47.90       55.01      9.64 o 
  -1  -7  12        5.14        5.70      6.45 o 
   0  -7  12       12.02       17.99      7.42 o 
  -5  -6  12       31.74       38.93     13.93 o 
  -4  -6  12        2.15        5.59      5.73 o 
  -3  -6  12      150.49      173.36     15.01 o 
  -2  -6  12       95.69      104.88     12.28 o 
  -1  -6  12       16.10       12.97      6.69 o 
   0  -6  12        5.57       13.05      7.48 o 
   1  -6  12      109.52      120.25     19.25 o 
  -6  -5  12       15.46       28.08     11.97 o 
  -5  -5  12       10.57       12.24     10.15 o 
  -4  -5  12       89.89      106.83     18.37 o 
  -3  -5  12       90.56      110.20     12.21 o 
  -2  -5  12       50.84       60.30     17.27 o 
  -1  -5  12        0.65        1.29      5.34 o 
   0  -5  12       31.69       24.42     10.70 o 
   1  -5  12       90.16      123.63     13.06 o 
  -7  -4  12      116.17      128.77     21.85 o 
  -6  -4  12       33.33       44.12     13.96 o 
  -5  -4  12        0.07       -8.64      7.19 o 
  -4  -4  12       43.83       61.80     13.81 o 
  -3  -4  12      156.87      137.09     12.57 o 
  -2  -4  12       21.96       25.96      7.04 o 
  -1  -4  12        3.59       -7.10      6.65 o 
   0  -4  12       26.53       44.49     14.14 o 
   1  -4  12       53.50       74.14     10.66 o 
  -7  -3  12      346.04      327.27     30.01 o 
  -6  -3  12      167.26      207.08     23.81 o 
  -5  -3  12        3.69       -0.82      8.04 o 
  -4  -3  12        3.29        1.45      7.43 o 
  -3  -3  12        1.44        2.03      5.30 o 
  -2  -3  12        0.45        0.09      4.57 o 
  -1  -3  12       18.33       31.10      7.31 o 
   0  -3  12        7.10        8.84      8.57 o 
   1  -3  12       12.47        7.07      7.54 o 
  -8  -2  12       19.85       18.07     11.54 o 
  -7  -2  12      178.79      177.19     23.33 o 
  -6  -2  12      125.17      171.90     21.34 o 
  -5  -2  12       14.65       38.99     11.70 o 
  -4  -2  12       10.06        2.87      8.82 o 
  -3  -2  12        1.33        4.84      4.38 o 
  -2  -2  12      132.81      119.97     23.35 o 
  -1  -2  12       33.90       56.80      8.68 o 
   0  -2  12       71.00       50.27      8.90 o 
   1  -2  12      223.52      219.81     17.25 o 
  -8  -1  12      174.22      149.05     21.15 o 
  -7  -1  12      328.75      347.97     28.59 o 
  -6  -1  12      119.94      122.61     18.13 o 
  -5  -1  12      125.85      105.02     16.14 o 
  -4  -1  12      244.24      255.88     21.55 o 
  -3  -1  12        0.46        7.97      5.09 o 
  -2  -1  12      148.02      162.45     13.27 o 
  -1  -1  12      111.48      115.06     11.97 o 
   0  -1  12       57.42       52.72      9.35 o 
   1  -1  12        9.70       20.43      7.47 o 
  -9   0  12       38.76       26.84     14.99 o 
  -8   0  12       90.95       87.58     17.83 o 
  -7   0  12      227.59      250.63     23.78 o 
  -6   0  12       74.17       75.70     14.69 o 
  -5   0  12       53.35       59.90     12.27 o 
  -4   0  12       58.09       75.31     14.02 o 
  -3   0  12      146.08      139.83     18.28 o 
  -2   0  12       84.13       92.57     17.24 o 
  -1   0  12        5.48       14.17      5.74 o 
   0   0  12       15.21       29.03      7.91 o 
  -9   1  12        1.60       74.68     29.34 o 
  -8   1  12        5.46        2.96     11.18 o 
  -6   1  12       62.48       86.95     13.90 o 
  -5   1  12       39.70       39.08     10.76 o 
  -4   1  12        6.76       13.24      8.43 o 
  -3   1  12       76.55       91.36     15.93 o 
  -2   1  12      120.67      125.07     12.74 o 
  -1   1  12        5.54        3.09      5.89 o 
   0   1  12        7.61       -0.07     10.14 o 
  -9   2  12       44.52       16.47     21.73 o 
  -8   2  12        7.36       15.62      8.28 o 
  -7   2  12        0.78       -2.78      6.62 o 
  -6   2  12       13.85       32.06     10.09 o 
  -5   2  12       70.91       57.78     12.87 o 
  -4   2  12        4.49       20.85      8.52 o 
  -3   2  12       37.15       56.21     12.60 o 
  -2   2  12       56.53       75.69     17.33 o 
  -1   2  12       10.70       29.11      7.83 o 
  -9   3  12       10.04       15.23      8.70 o 
  -8   3  12      305.25      302.94     26.29 o 
  -7   3  12      359.13      425.55     27.98 o 
  -6   3  12      178.85      204.57     22.27 o 
  -5   3  12       75.49       86.13     15.65 o 
  -4   3  12       14.40        8.98      8.28 o 
  -3   3  12      125.81      156.73     21.37 o 
  -2   3  12       35.21       49.62     13.12 o 
  -8   4  12       14.83       14.54     10.12 o 
  -7   4  12       87.26      113.36     17.74 o 
  -6   4  12      197.78      206.68     23.45 o 
  -5   4  12       67.50       44.43     11.79 o 
  -4   4  12        2.58       -3.63      6.98 o 
  -3   4  12        0.43       -0.18      7.25 o 
  -7   5  12       16.55       28.11     10.34 o 
  -6   5  12       36.74       61.47     14.60 o 
  -5   5  12       12.24       13.33      8.82 o 
  -4  -5  13       84.45       92.54     18.25 o 
  -3  -5  13       21.83       29.46      8.89 o 
  -2  -5  13       61.77       52.86      9.97 o 
  -1  -5  13       51.39       51.04     13.39 o 
  -5  -4  13       37.66       42.91     13.69 o 
  -4  -4  13       43.30       46.27     13.90 o 
  -3  -4  13       11.62       10.78      6.58 o 
  -2  -4  13      119.60      114.69     18.31 o 
  -1  -4  13       75.24       64.28     14.69 o 
  -6  -3  13        0.29       -1.90      9.22 o 
  -5  -3  13       43.34       34.88     13.21 o 
  -4  -3  13       11.73       38.83     11.94 o 
  -3  -3  13       32.52       20.70      9.22 o 
  -2  -3  13        3.62       17.14      8.61 o 
  -1  -3  13       16.72       15.23     11.41 o 
  -7  -2  13        0.31        2.72     10.37 o 
  -6  -2  13        0.20       11.06      9.88 o 
  -2  -2  13       17.85       16.72      6.69 o 
  -1  -2  13       28.36       35.21     17.63 o 
  -7  -1  13       92.81      107.13     19.19 o 
  -4  -1  13       99.52      118.86     16.95 o 
  -3  -1  13      144.13      152.47     19.40 o 
  -2  -1  13       13.53       15.11      6.55 o 
  -1  -1  13        1.37        4.41      7.28 o 
  -5   0  13       31.69       37.99     10.88 o 
  -4   0  13      189.98      185.83     21.34 o 
  -3   0  13       50.70       54.28     13.15 o 
  -2   0  13       19.25       23.50      6.98 o 
  -6   1  13        3.02       22.03      9.67 o 
  -5   1  13       23.17       30.28     12.12 o 
  -4   1  13       26.04       55.52     13.03 o 
  -3   1  13       26.74       40.29     12.15 o 
  -7   2  13       34.52       33.58     10.55 o 
  -6   2  13       29.61       38.93     11.18 o 
  -5   2  13        0.65        9.04      8.13 o 
  -4   2  13       79.95      106.56     17.74 o 
  -6   3  13        8.97       15.87      8.07 o 
  -5   3  13       15.38       26.05     10.34 o 
                                                 
